# Supplementary material for: Torix Rickettsia are widespread in arthropods and reflect a neglected symbiosis
Source: Gigascience. 2021 Mar 25;10(3):giab021. doi: 10.1093/gigascience/giab021 (PMC7992394; doi:10.1093/gigascience/giab021)
Supplement: giab021_Supplemental_Files [file giab021_supplemental_files.zip]

Archive with 11 entries (11 files):
- Additional file 1.docx
- Additional file 10.xlsx
- Additional file 11.docx
- Additional file 2.7z
- Additional file 3.docx
- Additional file 4.docx
- Additional file 5.xlsx
- Additional file 6.docx
- Additional file 7.docx
- Additional file 8.docx
- Additional file 9.pdf
