# Supplementary material for: Torix Rickettsia are widespread in arthropods and reflect a neglected symbiosis
Source: Gigascience. 2021 Mar 25;10(3):giab021. doi: 10.1093/gigascience/giab021 (PMC7992394; doi:10.1093/gigascience/giab021)
Supplement: giab021_Supplemental_Files [file giab021_supplemental_files.zip › Additional file 10.xlsx]

## Sheet: Figure 2
Taxa	coxA Accession Numbers	Bold=sequences generated in this study
Acyrthosiphon pisum mitochondrion	NC_011594
Anaplasma phagocytophilum	CP000235
Anaplasmataceae sp. BIOUG04718-E11	LR798860
Anaplasmataceae sp. BIOUG07287-C10	LR798891
Anaplasmataceae sp. BIOUG10884-H03	LR799031
Anaplasmataceae sp. BIOUG11100-F07	LR799043
Anaplasmataceae sp. BIOUG15568-F01	LR799316
Anaplasmataceae sp. BIOUG15570-A03	LR799317
Anaplasmataceae sp. BIOUG15570-A09	LR799318
Anaplasmataceae sp. BIOUG15570-C04	LR799319
Anaplasmataceae sp. BIOUG15914-H09	LR799325
Anaplasmataceae sp. BIOUG17099-E10	LR799392
Anaplasmataceae sp. BIOUG17379-G09	LR799413
Anaplasmataceae sp. BIOUG17445-E12	LR799420
Anaplasmataceae sp. BIOUG17950-A08	LR799472
Anaplasmataceae sp. BIOUG20226-B06	LR798809
Copris tripartitus mitochondrion	MG253030
Drosophila melanogaster mitochondrion	NC_024511
Legionella jordanis	LR134383
Legionellales sp. BIOUG10359-A12	LR798974
Legionellales sp. BIOUG10561-G07	LR798995
Legionellales sp. BIOUG10747-E01	LR799020
Legionellales sp. BIOUG11284-B07	LR799053
Legionellales sp. BIOUG11345-H04	LR799057
Legionellales sp. BIOUG11398-B05	LR799060
Legionellales sp. BIOUG11429-C07	LR799061
Legionellales sp. BIOUG11458-A04	LR799064
Legionellales sp. BIOUG11595-A02	LR799083
Legionellales sp. BIOUG11595-C12	LR799084
Legionellales sp. BIOUG11595-H04	LR799085
Legionellales sp. BIOUG11619-H06	LR799088
Legionellales sp. BIOUG11664-E02	LR799090
Legionellales sp. BIOUG11748-B02	LR799095
Legionellales sp. BIOUG11945-B05	LR799107
Legionellales sp. BIOUG14197-F08	LR799262
Legionellales sp. BIOUG14408-H11	LR799280
Legionellales sp. BIOUG16481-A01	LR799361
Legionellales sp. BIOUG17674-A04	LR799429
Legionellales sp. BIOUG17674-A06	LR799430
Legionellales sp. BIOUG17674-B03	LR799431
Legionellales sp. BIOUG17674-C01	LR799432
Legionellales sp. BIOUG17674-C03	LR799433
Legionellales sp. BIOUG17674-D01	LR799434
Legionellales sp. BIOUG17674-E05	LR799435
Legionellales sp. BIOUG17674-E09	LR799436
Legionellales sp. BIOUG17674-F03	LR799437
Legionellales sp. BIOUG17674-F05	LR799438
Legionellales sp. BIOUG17674-F09	LR799439
Legionellales sp. BIOUG17674-F11	LR799440
Legionellales sp. BIOUG17674-G01	LR799441
Legionellales sp. BIOUG17674-G04	LR799442
Legionellales sp. BIOUG17674-H05	LR799443
Legionellales sp. BIOUG17735-A01	LR799447
Legionellales sp. BIOUG17876-A09	LR799469
Legionellales sp. BIOUG17994-H09	LR799473
Legionellales sp. BIOUG18080-A11	LR799478
Legionellales sp. BIOUG18080-B11	LR799479
Legionellales sp. BIOUG18080-C11	LR799480
Legionellales sp. BIOUG19815-C12	LR799796
Legionellales sp. BIOUG20317-B04	LR799858
Legionellales sp. BIOUG20369-H11	LR799872
Legionellales sp. BIOUG20480-H07	LR799878
Legionellales sp. BIOUG21015-B07	LR799891
Legionellales sp. BIOUG21081-F04	LR799893
Legionellales sp. BIOUG21218-F05	LR799917
Legionellales sp. BIOUG21384-C01	LR799931
Legionellales sp. BIOUG21445-E12	LR799933
Orientia tsutsugamushi	CP044031
Pelagibacter ubique (Outgroup)	JNIU01000001
Rickettsia bellii	CP000087
Rickettsia canadensis	CP000409
Rickettsia conorii	AE006914
Rickettsia endosymbiont of Arachnida sp. BIOUG11725-H06	LR799094
Rickettsia endosymbiont of Arachnida sp. BIOUG12158-F05	LR799121
Rickettsia endosymbiont of Arachnida sp. BIOUG12267-H01	LR799131
Rickettsia endosymbiont of Arachnida sp. BIOUG16718-E05	LR799382
Rickettsia endosymbiont of Arachnida sp. BIOUG18855-B03	LR799603
Rickettsia endosymbiont of Araneae sp. BIOUG20274-G08	LR799854
Rickettsia endosymbiont of Belytinae sp. BIOUG12247-G09	LR799126
Rickettsia endosymbiont of Boletina villosa BIOUG10585-E02	LR799001
Rickettsia endosymbiont of Boletina villosa BIOUG12657-H04	LR799160
Rickettsia endosymbiont of Boletina villosa BIOUG12688-E05	LR799163
Rickettsia endosymbiont of Bombyliidae sp.	FJ666776
Rickettsia endosymbiont of Cacopsylla melanoneura BIOUG16781-G01	LR799383
Rickettsia endosymbiont of Calyptostomatidae sp. BIOUG03995-E06	LR798841
Rickettsia endosymbiont of Cecidomyiidae sp. BIOUG09528-H02	LR798954
Rickettsia endosymbiont of Cecidomyiidae sp. BIOUG10258-G06	LR798966
Rickettsia endosymbiont of Cecidomyiidae sp. BIOUG10694-H11	LR799008
Rickettsia endosymbiont of Cecidomyiidae sp. BIOUG12559-D05	LR799154
Rickettsia endosymbiont of Ceraphronidae sp. BIOUG10000-C10	LR798961
Rickettsia endosymbiont of Ceraphronidae sp. BIOUG10000-F03	LR798962
Rickettsia endosymbiont of Ceraphronidae sp. BIOUG11445-G12	LR799062
Rickettsia endosymbiont of Ceraphronidae sp. BIOUG14438-E11	LR799287
Rickettsia endosymbiont of Ceraphronidae sp. BIOUG20103-E03	LR799832
Rickettsia endosymbiont of Cerodontha sp. BIOUG19553-C10	LR799756
Rickettsia endosymbiont of Chamaepsylla hartigii BIOUG11473-H07	LR799067
Rickettsia endosymbiont of Chironomidae sp. BIOUG12692-H09	LR799166
Rickettsia endosymbiont of Chironomidae sp. BIOUG17236-F10	LR799398
Rickettsia endosymbiont of Chironomidae sp. BIOUG17403-F09	LR799414
Rickettsia endosymbiont of Chironomidae sp. BIOUG18682-A09	LR799565
Rickettsia endosymbiont of Chironomidae sp. BIOUG19931-G07	LR799804
Rickettsia endosymbiont of Coleoptera sp. BIOUG16616-E06	LR799377
Rickettsia endosymbiont of Coleoptera sp. BIOUG18338-C05	LR799495
Rickettsia endosymbiont of Coleoptera sp. BIOUG19398-D10	LR799737
Rickettsia endosymbiont of Coleoptera sp. BIOUG20195-H07	LR799837
Rickettsia endosymbiont of Coleoptera sp. BIOUG20286-B06	LR798810
Rickettsia endosymbiont of Coleoptera sp. BIOUG20286-C11	LR798811
Rickettsia endosymbiont of Coleoptera sp. BIOUG20445-G04	LR799876
Rickettsia endosymbiont of Coleoptera sp. BIOUG21218-A01	LR799899
Rickettsia endosymbiont of Coleoptera sp. BIOUG21218-A05	LR799900
Rickettsia endosymbiont of Coleoptera sp. BIOUG21218-A08	LR799901
Rickettsia endosymbiont of Coleoptera sp. BIOUG21218-A10	LR799902
Rickettsia endosymbiont of Coleoptera sp. BIOUG21218-B10	LR799903
Rickettsia endosymbiont of Coleoptera sp. BIOUG21218-C02	LR799904
Rickettsia endosymbiont of Coleoptera sp. BIOUG21218-C05	LR799905
Rickettsia endosymbiont of Coleoptera sp. BIOUG21218-C08	LR799906
Rickettsia endosymbiont of Coleoptera sp. BIOUG21218-C11	LR799907
Rickettsia endosymbiont of Coleoptera sp. BIOUG21218-D01	LR799908
Rickettsia endosymbiont of Coleoptera sp. BIOUG21218-D02	LR799909
Rickettsia endosymbiont of Coleoptera sp. BIOUG21218-D03	LR799910
Rickettsia endosymbiont of Coleoptera sp. BIOUG21218-D07	LR799911
Rickettsia endosymbiont of Coleoptera sp. BIOUG21218-D08	LR799912
Rickettsia endosymbiont of Coleoptera sp. BIOUG21218-D10	LR799913
Rickettsia endosymbiont of Coleoptera sp. BIOUG21218-E04	LR799914
Rickettsia endosymbiont of Coleoptera sp. BIOUG21218-E06	LR799915
Rickettsia endosymbiont of Coleoptera sp. BIOUG21218-F04	LR799916
Rickettsia endosymbiont of Coleoptera sp. BIOUG21218-F07	LR799918
Rickettsia endosymbiont of Coleoptera sp. BIOUG21218-G02	LR799919
Rickettsia endosymbiont of Coleoptera sp. BIOUG21218-G07	LR799920
Rickettsia endosymbiont of Coleoptera sp. BIOUG21218-G11	LR799921
Rickettsia endosymbiont of Coleoptera sp. BIOUG21218-H03	LR799922
Rickettsia endosymbiont of Coleoptera sp. BIOUG21218-H11	LR799924
Rickettsia endosymbiont of Coleoptera sp. BIOUG21219-A05	LR799925
Rickettsia endosymbiont of Coleoptera sp. BIOUG21219-A07	LR799926
Rickettsia endosymbiont of Coleoptera sp. BIOUG21219-A09	LR799927
Rickettsia endosymbiont of Coleoptera sp. BIOUG21219-C02	LR799929
Rickettsia endosymbiont of Coleoptera sp. BIOUG21219-C04	LR799930
Rickettsia endosymbiont of Culicoides impunctatus	KY765403
Rickettsia endosymbiont of Culicoides newsteadi N1	KY765398
Rickettsia endosymbiont of Culicoides newsteadi N3	KY765399
Rickettsia endosymbiont of Culicoides newsteadi N5	KY765400
Rickettsia endosymbiont of Culicoides pulicaris haplotype 2	KY765405
Rickettsia endosymbiont of Dermaptera sp. BIOUG15148-E11	LR799309
Rickettsia endosymbiont of Diapriidae sp. BIOUG10403-F02	LR798975
Rickettsia endosymbiont of Diapriidae sp. BIOUG10494-C02	LR798987
Rickettsia endosymbiont of Diapriidae sp. BIOUG10637-E07	LR799003
Rickettsia endosymbiont of Diapriidae sp. BIOUG11077-G04	LR799042
Rickettsia endosymbiont of Diapriidae sp. BIOUG11109-D07	LR799046
Rickettsia endosymbiont of Diapriidae sp. BIOUG11287-D01	LR799054
Rickettsia endosymbiont of Diapriidae sp. BIOUG12296-F05	LR799135
Rickettsia endosymbiont of Diapriidae sp. BIOUG12651-B03	LR799155
Rickettsia endosymbiont of Diapriidae sp. BIOUG12754-F03	LR799180
Rickettsia endosymbiont of Diapriidae sp. BIOUG13171-F03	LR799198
Rickettsia endosymbiont of Diapriidae sp. BIOUG17263-B09	LR799400
Rickettsia endosymbiont of Diapriidae sp. BIOUG17366-G04	LR799410
Rickettsia endosymbiont of Diapriidae sp. BIOUG17786-A03	LR799452
Rickettsia endosymbiont of Diapriidae sp. BIOUG18141-E05	LR799483
Rickettsia endosymbiont of Diapriidae sp. BIOUG18544-F02	LR799552
Rickettsia endosymbiont of Diapriidae sp. BIOUG20209-A04	LR799839
Rickettsia endosymbiont of Diplopoda sp. BIOUG19280-B09	LR799729
Rickettsia endosymbiont of Diptera sp. BIOUG02820-D08	LR798818
Rickettsia endosymbiont of Diptera sp. BIOUG02824-B06	LR798819
Rickettsia endosymbiont of Diptera sp. BIOUG02849-G08	LR798820
Rickettsia endosymbiont of Diptera sp. BIOUG03644-G07	LR798835
Rickettsia endosymbiont of Diptera sp. BIOUG03709-A02	LR798837
Rickettsia endosymbiont of Diptera sp. BIOUG04045-B06	LR798842
Rickettsia endosymbiont of Diptera sp. BIOUG04645-D05	LR798859
Rickettsia endosymbiont of Diptera sp. BIOUG05957-C07	LR798881
Rickettsia endosymbiont of Diptera sp. BIOUG05984-A07	LR798883
Rickettsia endosymbiont of Diptera sp. BIOUG05984-H05	LR798884
Rickettsia endosymbiont of Diptera sp. BIOUG05985-A07	LR798885
Rickettsia endosymbiont of Diptera sp. BIOUG05985-E08	LR798886
Rickettsia endosymbiont of Diptera sp. BIOUG05986-H01	LR798887
Rickettsia endosymbiont of Diptera sp. BIOUG07176-F03	LR798890
Rickettsia endosymbiont of Diptera sp. BIOUG07499-B09	LR798893
Rickettsia endosymbiont of Diptera sp. BIOUG07582-B09	LR798896
Rickettsia endosymbiont of Diptera sp. BIOUG08165-E01	LR798901
Rickettsia endosymbiont of Diptera sp. BIOUG08169-H08	LR798902
Rickettsia endosymbiont of Diptera sp. BIOUG08291-C02	LR798903
Rickettsia endosymbiont of Diptera sp. BIOUG08291-C08	LR798904
Rickettsia endosymbiont of Diptera sp. BIOUG08291-C11	LR798905
Rickettsia endosymbiont of Diptera sp. BIOUG08291-E12	LR798906
Rickettsia endosymbiont of Diptera sp. BIOUG08291-H02	LR798907
Rickettsia endosymbiont of Diptera sp. BIOUG08291-H06	LR798908
Rickettsia endosymbiont of Diptera sp. BIOUG08295-A12	LR798909
Rickettsia endosymbiont of Diptera sp. BIOUG08295-C03	LR798910
Rickettsia endosymbiont of Diptera sp. BIOUG08295-D02	LR798911
Rickettsia endosymbiont of Diptera sp. BIOUG08295-E02	LR798912
Rickettsia endosymbiont of Diptera sp. BIOUG08295-E07	LR798913
Rickettsia endosymbiont of Diptera sp. BIOUG08295-G02	LR798914
Rickettsia endosymbiont of Diptera sp. BIOUG08295-G06	LR798915
Rickettsia endosymbiont of Diptera sp. BIOUG08295-G07	LR798916
Rickettsia endosymbiont of Diptera sp. BIOUG08295-G08	LR798917
Rickettsia endosymbiont of Diptera sp. BIOUG08295-G11	LR798918
Rickettsia endosymbiont of Diptera sp. BIOUG08295-H03	LR798919
Rickettsia endosymbiont of Diptera sp. BIOUG08295-H08	LR798920
Rickettsia endosymbiont of Diptera sp. BIOUG08296-A04	LR798921
Rickettsia endosymbiont of Diptera sp. BIOUG08296-D02	LR798922
Rickettsia endosymbiont of Diptera sp. BIOUG08296-G11	LR798923
Rickettsia endosymbiont of Diptera sp. BIOUG08332-A01	LR798925
Rickettsia endosymbiont of Diptera sp. BIOUG08332-A09	LR798926
Rickettsia endosymbiont of Diptera sp. BIOUG08332-B02	LR798927
Rickettsia endosymbiont of Diptera sp. BIOUG08332-C12	LR798928
Rickettsia endosymbiont of Diptera sp. BIOUG08332-D02	LR798929
Rickettsia endosymbiont of Diptera sp. BIOUG08332-E01	LR798930
Rickettsia endosymbiont of Diptera sp. BIOUG08332-F05	LR798931
Rickettsia endosymbiont of Diptera sp. BIOUG08333-B08	LR798932
Rickettsia endosymbiont of Diptera sp. BIOUG08333-C03	LR798933
Rickettsia endosymbiont of Diptera sp. BIOUG08333-C08	LR798934
Rickettsia endosymbiont of Diptera sp. BIOUG08333-D12	LR798935
Rickettsia endosymbiont of Diptera sp. BIOUG08333-E04	LR798936
Rickettsia endosymbiont of Diptera sp. BIOUG08333-F12	LR798937
Rickettsia endosymbiont of Diptera sp. BIOUG08333-G05	LR798938
Rickettsia endosymbiont of Diptera sp. BIOUG08333-G08	LR798939
Rickettsia endosymbiont of Diptera sp. BIOUG08333-G09	LR798940
Rickettsia endosymbiont of Diptera sp. BIOUG08333-G12	LR798941
Rickettsia endosymbiont of Diptera sp. BIOUG08333-H09	LR798942
Rickettsia endosymbiont of Diptera sp. BIOUG08394-D02	LR798943
Rickettsia endosymbiont of Diptera sp. BIOUG10146-A02	LR798965
Rickettsia endosymbiont of Diptera sp. BIOUG10341-A11	LR798969
Rickettsia endosymbiont of Diptera sp. BIOUG10341-H07	LR798970
Rickettsia endosymbiont of Diptera sp. BIOUG10419-G02	LR798976
Rickettsia endosymbiont of Diptera sp. BIOUG10480-B11	LR798984
Rickettsia endosymbiont of Diptera sp. BIOUG10663-D10	LR799004
Rickettsia endosymbiont of Diptera sp. BIOUG10663-F03	LR799005
Rickettsia endosymbiont of Diptera sp. BIOUG10663-F05	LR799006
Rickettsia endosymbiont of Diptera sp. BIOUG10711-A08	LR799011
Rickettsia endosymbiont of Diptera sp. BIOUG10711-C03	LR799012
Rickettsia endosymbiont of Diptera sp. BIOUG10711-E11	LR799013
Rickettsia endosymbiont of Diptera sp. BIOUG10712-C09	LR799014
Rickettsia endosymbiont of Diptera sp. BIOUG10713-C10	LR799015
Rickettsia endosymbiont of Diptera sp. BIOUG10714-F05	LR799016
Rickettsia endosymbiont of Diptera sp. BIOUG10716-B12	LR799017
Rickettsia endosymbiont of Diptera sp. BIOUG10973-G06	LR799032
Rickettsia endosymbiont of Diptera sp. BIOUG11024-B09	LR799038
Rickettsia endosymbiont of Diptera sp. BIOUG11024-C01	LR799039
Rickettsia endosymbiont of Diptera sp. BIOUG11345-D03	LR799056
Rickettsia endosymbiont of Diptera sp. BIOUG11496-C01	LR799070
Rickettsia endosymbiont of Diptera sp. BIOUG11773-D04	LR799096
Rickettsia endosymbiont of Diptera sp. BIOUG11861-F10	LR799101
Rickettsia endosymbiont of Diptera sp. BIOUG12044-E10	LR799116
Rickettsia endosymbiont of Diptera sp. BIOUG12130-B03	LR799120
Rickettsia endosymbiont of Diptera sp. BIOUG12167-D12	LR799122
Rickettsia endosymbiont of Diptera sp. BIOUG12169-B11	LR799123
Rickettsia endosymbiont of Diptera sp. BIOUG12171-C07	LR799124
Rickettsia endosymbiont of Diptera sp. BIOUG12174-C03	LR799125
Rickettsia endosymbiont of Diptera sp. BIOUG12657-H02	LR799158
Rickettsia endosymbiont of Diptera sp. BIOUG12657-H03	LR799159
Rickettsia endosymbiont of Diptera sp. BIOUG12657-H09	LR799161
Rickettsia endosymbiont of Diptera sp. BIOUG12657-H11	LR799162
Rickettsia endosymbiont of Diptera sp. BIOUG12689-C08	LR799164
Rickettsia endosymbiont of Diptera sp. BIOUG12690-C08	LR799165
Rickettsia endosymbiont of Diptera sp. BIOUG12711-E08	LR799172
Rickettsia endosymbiont of Diptera sp. BIOUG12716-C01	LR799176
Rickettsia endosymbiont of Diptera sp. BIOUG12979-E07	LR799193
Rickettsia endosymbiont of Diptera sp. BIOUG13524-G03	LR799217
Rickettsia endosymbiont of Diptera sp. BIOUG13524-G06	LR799218
Rickettsia endosymbiont of Diptera sp. BIOUG13524-G08	LR799219
Rickettsia endosymbiont of Diptera sp. BIOUG13637-E03	LR799222
Rickettsia endosymbiont of Diptera sp. BIOUG13740-B11	LR799238
Rickettsia endosymbiont of Diptera sp. BIOUG13882-G01	LR799239
Rickettsia endosymbiont of Diptera sp. BIOUG13888-A07	LR799240
Rickettsia endosymbiont of Diptera sp. BIOUG13953-G10	LR799245
Rickettsia endosymbiont of Diptera sp. BIOUG13966-D09	LR799246
Rickettsia endosymbiont of Diptera sp. BIOUG14827-A07	LR799301
Rickettsia endosymbiont of Diptera sp. BIOUG16219-B02	LR799338
Rickettsia endosymbiont of Diptera sp. BIOUG16278-C11	LR799346
Rickettsia endosymbiont of Diptera sp. BIOUG16705-A05	LR799381
Rickettsia endosymbiont of Diptera sp. BIOUG16907-B02	LR799387
Rickettsia endosymbiont of Diptera sp. BIOUG17257-A07	LR799399
Rickettsia endosymbiont of Diptera sp. BIOUG17753-A05	LR799448
Rickettsia endosymbiont of Diptera sp. BIOUG17753-F11	LR799449
Rickettsia endosymbiont of Diptera sp. BIOUG17753-G01	LR799450
Rickettsia endosymbiont of Diptera sp. BIOUG17753-G03	LR799451
Rickettsia endosymbiont of Diptera sp. BIOUG18197-A02	LR799491
Rickettsia endosymbiont of Diptera sp. BIOUG18197-G06	LR799492
Rickettsia endosymbiont of Diptera sp. BIOUG18841-G04	LR799587
Rickettsia endosymbiont of Diptera sp. BIOUG18842-F02	LR799588
Rickettsia endosymbiont of Diptera sp. BIOUG18842-F04	LR799589
Rickettsia endosymbiont of Diptera sp. BIOUG18842-F12	LR799590
Rickettsia endosymbiont of Diptera sp. BIOUG18842-G12	LR799591
Rickettsia endosymbiont of Diptera sp. BIOUG18842-H11	LR799592
Rickettsia endosymbiont of Diptera sp. BIOUG18843-A04	LR799593
Rickettsia endosymbiont of Diptera sp. BIOUG18843-A09	LR799594
Rickettsia endosymbiont of Diptera sp. BIOUG18843-B07	LR799595
Rickettsia endosymbiont of Diptera sp. BIOUG18843-B11	LR799596
Rickettsia endosymbiont of Diptera sp. BIOUG18843-E05	LR799597
Rickettsia endosymbiont of Diptera sp. BIOUG18843-E09	LR799599
Rickettsia endosymbiont of Diptera sp. BIOUG18843-F01	LR799600
Rickettsia endosymbiont of Diptera sp. BIOUG18843-F04	LR799601
Rickettsia endosymbiont of Diptera sp. BIOUG18843-F11	LR799602
Rickettsia endosymbiont of Diptera sp. BIOUG18980-B10	LR799654
Rickettsia endosymbiont of Diptera sp. BIOUG18980-B11	LR799655
Rickettsia endosymbiont of Diptera sp. BIOUG18980-C07	LR799656
Rickettsia endosymbiont of Diptera sp. BIOUG18980-D01	LR799657
Rickettsia endosymbiont of Diptera sp. BIOUG18980-D02	LR799658
Rickettsia endosymbiont of Diptera sp. BIOUG18980-D07	LR799659
Rickettsia endosymbiont of Diptera sp. BIOUG18980-D09	LR799660
Rickettsia endosymbiont of Diptera sp. BIOUG18980-D11	LR799661
Rickettsia endosymbiont of Diptera sp. BIOUG18980-E01	LR799662
Rickettsia endosymbiont of Diptera sp. BIOUG18980-E10	LR799663
Rickettsia endosymbiont of Diptera sp. BIOUG18980-F01	LR799664
Rickettsia endosymbiont of Diptera sp. BIOUG18980-F03	LR799665
Rickettsia endosymbiont of Diptera sp. BIOUG18980-F04	LR799666
Rickettsia endosymbiont of Diptera sp. BIOUG18980-F05	LR799667
Rickettsia endosymbiont of Diptera sp. BIOUG18980-G04	LR799668
Rickettsia endosymbiont of Diptera sp. BIOUG18980-G08	LR799669
Rickettsia endosymbiont of Diptera sp. BIOUG18980-G11	LR799670
Rickettsia endosymbiont of Diptera sp. BIOUG18989-F08	LR799676
Rickettsia endosymbiont of Diptera sp. BIOUG19149-A01	LR799693
Rickettsia endosymbiont of Diptera sp. BIOUG19149-A06	LR799694
Rickettsia endosymbiont of Diptera sp. BIOUG19149-A09	LR799695
Rickettsia endosymbiont of Diptera sp. BIOUG19149-B10	LR799696
Rickettsia endosymbiont of Diptera sp. BIOUG19149-E05	LR799697
Rickettsia endosymbiont of Diptera sp. BIOUG19149-H06	LR799698
Rickettsia endosymbiont of Diptera sp. BIOUG19538-B12	LR799754
Rickettsia endosymbiont of Diptera sp. BIOUG19539-G10	LR799755
Rickettsia endosymbiont of Diptera sp. BIOUG19611-G09	LR799761
Rickettsia endosymbiont of Diptera sp. BIOUG19771-G04	LR799793
Rickettsia endosymbiont of Dolichopodidae sp. BIOUG14788-F12	LR799298
Rickettsia endosymbiont of Dytiscidae sp. BIOUG21219-B07	LR799928
Rickettsia endosymbiont of Eurytomidae sp. BIOUG17272-A01	LR799405
Rickettsia endosymbiont of Flatidae sp. BIOUG17121-C06	LR799393
Rickettsia endosymbiont of Fulgoroidea sp. BIOUG08331-C03	LR798924
Rickettsia endosymbiont of Glyptotendipes sp. F6	LR812144
Rickettsia endosymbiont of Hemiptera sp. BIOUG03055-B08	LR798822
Rickettsia endosymbiont of Hemiptera sp. BIOUG03055-F05	LR798823
Rickettsia endosymbiont of Hemiptera sp. BIOUG03055-G03	LR798824
Rickettsia endosymbiont of Hemiptera sp. BIOUG03055-H01	LR798825
Rickettsia endosymbiont of Hemiptera sp. BIOUG03055-H04	LR798826
Rickettsia endosymbiont of Hemiptera sp. BIOUG03055-H07	LR798827
Rickettsia endosymbiont of Hemiptera sp. BIOUG03158-A06	LR798831
Rickettsia endosymbiont of Hemiptera sp. BIOUG03158-B01	LR798832
Rickettsia endosymbiont of Hemiptera sp. BIOUG04243-E01	LR798843
Rickettsia endosymbiont of Hemiptera sp. BIOUG04243-E12	LR798844
Rickettsia endosymbiont of Hemiptera sp. BIOUG04243-G11	LR798845
Rickettsia endosymbiont of Hemiptera sp. BIOUG04359-H10	LR798847
Rickettsia endosymbiont of Hemiptera sp. BIOUG04494-E03	LR798848
Rickettsia endosymbiont of Hemiptera sp. BIOUG04572-A10	LR798849
Rickettsia endosymbiont of Hemiptera sp. BIOUG04572-B02	LR798850
Rickettsia endosymbiont of Hemiptera sp. BIOUG04572-B03	LR798851
Rickettsia endosymbiont of Hemiptera sp. BIOUG04572-B06	LR798852
Rickettsia endosymbiont of Hemiptera sp. BIOUG04572-B07	LR798853
Rickettsia endosymbiont of Hemiptera sp. BIOUG04572-B08	LR798854
Rickettsia endosymbiont of Hemiptera sp. BIOUG04572-C01	LR798855
Rickettsia endosymbiont of Hemiptera sp. BIOUG04572-C04	LR798856
Rickettsia endosymbiont of Hemiptera sp. BIOUG04572-C05	LR798857
Rickettsia endosymbiont of Hemiptera sp. BIOUG04616-A02	LR798858
Rickettsia endosymbiont of Hemiptera sp. BIOUG05384-A02	LR798862
Rickettsia endosymbiont of Hemiptera sp. BIOUG05384-A12	LR798863
Rickettsia endosymbiont of Hemiptera sp. BIOUG05384-C09	LR798864
Rickettsia endosymbiont of Hemiptera sp. BIOUG05384-D03	LR798865
Rickettsia endosymbiont of Hemiptera sp. BIOUG05384-D07	LR798866
Rickettsia endosymbiont of Hemiptera sp. BIOUG05384-D10	LR798867
Rickettsia endosymbiont of Hemiptera sp. BIOUG05384-E02	LR798868
Rickettsia endosymbiont of Hemiptera sp. BIOUG05384-E03	LR798869
Rickettsia endosymbiont of Hemiptera sp. BIOUG05384-E06	LR798870
Rickettsia endosymbiont of Hemiptera sp. BIOUG05384-E09	LR798871
Rickettsia endosymbiont of Hemiptera sp. BIOUG05384-F02	LR798872
Rickettsia endosymbiont of Hemiptera sp. BIOUG05384-F03	LR798873
Rickettsia endosymbiont of Hemiptera sp. BIOUG05384-F11	LR798874
Rickettsia endosymbiont of Hemiptera sp. BIOUG05384-G06	LR798875
Rickettsia endosymbiont of Hemiptera sp. BIOUG05384-G07	LR798876
Rickettsia endosymbiont of Hemiptera sp. BIOUG07448-F07	LR798892
Rickettsia endosymbiont of Hemiptera sp. BIOUG08435-G03	LR798944
Rickettsia endosymbiont of Hemiptera sp. BIOUG09067-A04	LR798947
Rickettsia endosymbiont of Hemiptera sp. BIOUG09146-A05	LR798948
Rickettsia endosymbiont of Hemiptera sp. BIOUG09146-E05	LR798949
Rickettsia endosymbiont of Hemiptera sp. BIOUG09146-E06	LR798950
Rickettsia endosymbiont of Hemiptera sp. BIOUG09229-A08	LR798951
Rickettsia endosymbiont of Hemiptera sp. BIOUG09259-A02	LR798952
Rickettsia endosymbiont of Hemiptera sp. BIOUG09317-G05	LR798953
Rickettsia endosymbiont of Hemiptera sp. BIOUG09729-H07	LR798956
Rickettsia endosymbiont of Hemiptera sp. BIOUG09798-D12	LR798958
Rickettsia endosymbiont of Hemiptera sp. BIOUG09798-H08	LR798959
Rickettsia endosymbiont of Hemiptera sp. BIOUG10275-H02	LR798967
Rickettsia endosymbiont of Hemiptera sp. BIOUG10347-A07	LR798971
Rickettsia endosymbiont of Hemiptera sp. BIOUG10347-D05	LR798972
Rickettsia endosymbiont of Hemiptera sp. BIOUG10347-E06	LR798973
Rickettsia endosymbiont of Hemiptera sp. BIOUG10464-C12	LR798979
Rickettsia endosymbiont of Hemiptera sp. BIOUG10464-E03	LR798980
Rickettsia endosymbiont of Hemiptera sp. BIOUG10464-E07	LR798981
Rickettsia endosymbiont of Hemiptera sp. BIOUG10464-F02	LR798983
Rickettsia endosymbiont of Hemiptera sp. BIOUG10500-B01	LR798989
Rickettsia endosymbiont of Hemiptera sp. BIOUG10753-E06	LR799021
Rickettsia endosymbiont of Hemiptera sp. BIOUG10773-H11	LR799022
Rickettsia endosymbiont of Hemiptera sp. BIOUG10854-E10	LR799029
Rickettsia endosymbiont of Hemiptera sp. BIOUG11216-B02	LR799050
Rickettsia endosymbiont of Hemiptera sp. BIOUG11383-D10	LR799058
Rickettsia endosymbiont of Hemiptera sp. BIOUG12300-F03	LR799137
Rickettsia endosymbiont of Hemiptera sp. BIOUG12300-G06	LR799138
Rickettsia endosymbiont of Hemiptera sp. BIOUG12300-H08	LR799139
Rickettsia endosymbiont of Hemiptera sp. BIOUG12387-B02	LR799141
Rickettsia endosymbiont of Hemiptera sp. BIOUG12387-B03	LR799142
Rickettsia endosymbiont of Hemiptera sp. BIOUG12387-B06	LR799143
Rickettsia endosymbiont of Hemiptera sp. BIOUG12387-B12	LR799144
Rickettsia endosymbiont of Hemiptera sp. BIOUG12387-D05	LR799145
Rickettsia endosymbiont of Hemiptera sp. BIOUG12387-H01	LR799146
Rickettsia endosymbiont of Hemiptera sp. BIOUG12514-C05	LR799151
Rickettsia endosymbiont of Hemiptera sp. BIOUG12514-D03	LR799152
Rickettsia endosymbiont of Hemiptera sp. BIOUG12514-H08	LR799153
Rickettsia endosymbiont of Hemiptera sp. BIOUG12990-D06	LR799194
Rickettsia endosymbiont of Hemiptera sp. BIOUG13203-H08	LR799206
Rickettsia endosymbiont of Hemiptera sp. BIOUG13338-B09	LR799208
Rickettsia endosymbiont of Hemiptera sp. BIOUG13448-B02	LR799214
Rickettsia endosymbiont of Hemiptera sp. BIOUG13513-D06	LR799216
Rickettsia endosymbiont of Hemiptera sp. BIOUG13588-C05	LR799221
Rickettsia endosymbiont of Hemiptera sp. BIOUG13697-B07	LR799235
Rickettsia endosymbiont of Hemiptera sp. BIOUG13971-F02	LR799247
Rickettsia endosymbiont of Hemiptera sp. BIOUG14029-E08	LR799248
Rickettsia endosymbiont of Hemiptera sp. BIOUG14264-B08	LR799269
Rickettsia endosymbiont of Hemiptera sp. BIOUG14485-D02	LR799289
Rickettsia endosymbiont of Hemiptera sp. BIOUG14485-F07	LR799290
Rickettsia endosymbiont of Hemiptera sp. BIOUG14543-H11	LR799291
Rickettsia endosymbiont of Hemiptera sp. BIOUG14719-D10	LR799296
Rickettsia endosymbiont of Hemiptera sp. BIOUG14750-B10	LR799297
Rickettsia endosymbiont of Hemiptera sp. BIOUG14803-C01	LR799300
Rickettsia endosymbiont of Hemiptera sp. BIOUG14932-D11	LR799307
Rickettsia endosymbiont of Hemiptera sp. BIOUG14932-F10	LR799308
Rickettsia endosymbiont of Hemiptera sp. BIOUG15204-C10	LR799310
Rickettsia endosymbiont of Hemiptera sp. BIOUG15204-F07	LR799311
Rickettsia endosymbiont of Hemiptera sp. BIOUG15929-C09	LR799326
Rickettsia endosymbiont of Hemiptera sp. BIOUG16173-G08	LR799329
Rickettsia endosymbiont of Hemiptera sp. BIOUG16221-D02	LR799339
Rickettsia endosymbiont of Hemiptera sp. BIOUG16221-D05	LR799340
Rickettsia endosymbiont of Hemiptera sp. BIOUG16221-E04	LR799341
Rickettsia endosymbiont of Hemiptera sp. BIOUG16221-E08	LR799342
Rickettsia endosymbiont of Hemiptera sp. BIOUG16221-F04	LR799343
Rickettsia endosymbiont of Hemiptera sp. BIOUG16221-F07	LR799344
Rickettsia endosymbiont of Hemiptera sp. BIOUG16341-A10	LR799349
Rickettsia endosymbiont of Hemiptera sp. BIOUG16341-C04	LR799350
Rickettsia endosymbiont of Hemiptera sp. BIOUG16341-C08	LR799351
Rickettsia endosymbiont of Hemiptera sp. BIOUG16341-E10	LR799352
Rickettsia endosymbiont of Hemiptera sp. BIOUG16387-G10	LR799356
Rickettsia endosymbiont of Hemiptera sp. BIOUG16701-F07	LR799379
Rickettsia endosymbiont of Hemiptera sp. BIOUG17269-D09	LR799404
Rickettsia endosymbiont of Hemiptera sp. BIOUG17443-H03	LR799419
Rickettsia endosymbiont of Hemiptera sp. BIOUG17492-H11	LR799423
Rickettsia endosymbiont of Hemiptera sp. BIOUG17697-E09	LR799446
Rickettsia endosymbiont of Hemiptera sp. BIOUG17814-C09	LR799453
Rickettsia endosymbiont of Hemiptera sp. BIOUG17814-E12	LR799456
Rickettsia endosymbiont of Hemiptera sp. BIOUG17814-F05	LR799457
Rickettsia endosymbiont of Hemiptera sp. BIOUG17814-F06	LR799458
Rickettsia endosymbiont of Hemiptera sp. BIOUG17814-G07	LR799459
Rickettsia endosymbiont of Hemiptera sp. BIOUG17814-G08	LR799460
Rickettsia endosymbiont of Hemiptera sp. BIOUG17814-G10	LR799461
Rickettsia endosymbiont of Hemiptera sp. BIOUG17814-G11	LR799462
Rickettsia endosymbiont of Hemiptera sp. BIOUG17814-G12	LR799463
Rickettsia endosymbiont of Hemiptera sp. BIOUG17814-H09	LR799464
Rickettsia endosymbiont of Hemiptera sp. BIOUG18239-A02	LR799493
Rickettsia endosymbiont of Hemiptera sp. BIOUG18293-B07	LR799494
Rickettsia endosymbiont of Hemiptera sp. BIOUG18362-B08	LR799496
Rickettsia endosymbiont of Hemiptera sp. BIOUG18402-B05	LR799498
Rickettsia endosymbiont of Hemiptera sp. BIOUG18830-E01	LR799582
Rickettsia endosymbiont of Hemiptera sp. BIOUG18830-E08	LR799583
Rickettsia endosymbiont of Hemiptera sp. BIOUG18830-E12	LR799584
Rickettsia endosymbiont of Hemiptera sp. BIOUG18831-A05	LR799585
Rickettsia endosymbiont of Hemiptera sp. BIOUG18832-C10	LR799586
Rickettsia endosymbiont of Hemiptera sp. BIOUG18923-B08	LR799635
Rickettsia endosymbiont of Hemiptera sp. BIOUG19386-H01	LR799736
Rickettsia endosymbiont of Hemiptera sp. BIOUG19403-C04	LR799739
Rickettsia endosymbiont of Hemiptera sp. BIOUG19403-C09	LR799740
Rickettsia endosymbiont of Hemiptera sp. BIOUG19403-E04	LR799741
Rickettsia endosymbiont of Hemiptera sp. BIOUG19403-E07	LR799742
Rickettsia endosymbiont of Hemiptera sp. BIOUG19659-D04	LR799781
Rickettsia endosymbiont of Hemiptera sp. BIOUG19659-E04	LR799784
Rickettsia endosymbiont of Hemiptera sp. BIOUG19659-G06	LR799786
Rickettsia endosymbiont of Hemiptera sp. BIOUG19699-B08	LR799790
Rickettsia endosymbiont of Hemiptera sp. BIOUG19865-C07	LR799803
Rickettsia endosymbiont of Hemiptera sp. BIOUG20006-A11	LR799813
Rickettsia endosymbiont of Hemiptera sp. BIOUG20006-D08	LR799814
Rickettsia endosymbiont of Hemiptera sp. BIOUG20006-E01	LR799815
Rickettsia endosymbiont of Hemiptera sp. BIOUG20052-A12	LR799823
Rickettsia endosymbiont of Hemiptera sp. BIOUG20052-C10	LR799824
Rickettsia endosymbiont of Hemiptera sp. BIOUG20052-F05	LR799825
Rickettsia endosymbiont of Hemiptera sp. BIOUG20052-H07	LR799826
Rickettsia endosymbiont of Hemiptera sp. BIOUG20053-G12	LR799829
Rickettsia endosymbiont of Hemiptera sp. BIOUG20266-A01	LR799843
Rickettsia endosymbiont of Hemiptera sp. BIOUG20266-A07	LR799844
Rickettsia endosymbiont of Hemiptera sp. BIOUG20267-F06	LR799846
Rickettsia endosymbiont of Hemiptera sp. BIOUG20268-C05	LR799850
Rickettsia endosymbiont of Hemiptera sp. BIOUG21133-C08	LR799894
Rickettsia endosymbiont of Hemiptera sp. BIOUG21133-D09	LR799895
Rickettsia endosymbiont of Hemiptera sp. BIOUG21133-E06	LR799896
Rickettsia endosymbiont of Hemiptera sp. BIOUG21133-E07	LR799897
Rickettsia endosymbiont of Hemiptera sp. BIOUG21133-H05	LR799898
Rickettsia endosymbiont of Hybotidae sp. BIOUG21469-E07	LR799934
Rickettsia endosymbiont of Hymenoptera sp. BIOUG03466-C04	LR798834
Rickettsia endosymbiont of Hymenoptera sp. BIOUG03796-H08	LR798838
Rickettsia endosymbiont of Hymenoptera sp. BIOUG04285-C11	LR798846
Rickettsia endosymbiont of Hymenoptera sp. BIOUG05036-F05	LR798861
Rickettsia endosymbiont of Hymenoptera sp. BIOUG05958-G02	LR798882
Rickettsia endosymbiont of Hymenoptera sp. BIOUG07977-G06	LR798900
Rickettsia endosymbiont of Hymenoptera sp. BIOUG09607-F08	LR798955
Rickettsia endosymbiont of Hymenoptera sp. BIOUG09767-E01	LR798957
Rickettsia endosymbiont of Hymenoptera sp. BIOUG09812-B01	LR798960
Rickettsia endosymbiont of Hymenoptera sp. BIOUG10051-B07	LR798963
Rickettsia endosymbiont of Hymenoptera sp. BIOUG10331-B01	LR798968
Rickettsia endosymbiont of Hymenoptera sp. BIOUG10428-A05	LR798977
Rickettsia endosymbiont of Hymenoptera sp. BIOUG10428-F03	LR798978
Rickettsia endosymbiont of Hymenoptera sp. BIOUG10490-E11	LR798985
Rickettsia endosymbiont of Hymenoptera sp. BIOUG10491-A07	LR798986
Rickettsia endosymbiont of Hymenoptera sp. BIOUG10519-F03	LR798990
Rickettsia endosymbiont of Hymenoptera sp. BIOUG10534-E09	LR798991
Rickettsia endosymbiont of Hymenoptera sp. BIOUG10550-B07	LR798992
Rickettsia endosymbiont of Hymenoptera sp. BIOUG10552-A09	LR798993
Rickettsia endosymbiont of Hymenoptera sp. BIOUG10561-C09	LR798994
Rickettsia endosymbiont of Hymenoptera sp. BIOUG10577-F08	LR798997
Rickettsia endosymbiont of Hymenoptera sp. BIOUG10577-H09	LR798998
Rickettsia endosymbiont of Hymenoptera sp. BIOUG10578-A10	LR798999
Rickettsia endosymbiont of Hymenoptera sp. BIOUG10578-E08	LR799000
Rickettsia endosymbiont of Hymenoptera sp. BIOUG10586-H06	LR799002
Rickettsia endosymbiont of Hymenoptera sp. BIOUG10679-A04	LR799007
Rickettsia endosymbiont of Hymenoptera sp. BIOUG10701-B04	LR799010
Rickettsia endosymbiont of Hymenoptera sp. BIOUG10818-B10	LR799024
Rickettsia endosymbiont of Hymenoptera sp. BIOUG10818-D11	LR799025
Rickettsia endosymbiont of Hymenoptera sp. BIOUG10818-F10	LR799026
Rickettsia endosymbiont of Hymenoptera sp. BIOUG10835-A09	LR799027
Rickettsia endosymbiont of Hymenoptera sp. BIOUG10836-A11	LR799028
Rickettsia endosymbiont of Hymenoptera sp. BIOUG10873-E06	LR799030
Rickettsia endosymbiont of Hymenoptera sp. BIOUG10980-A09	LR799033
Rickettsia endosymbiont of Hymenoptera sp. BIOUG10980-B07	LR799034
Rickettsia endosymbiont of Hymenoptera sp. BIOUG10980-G03	LR799035
Rickettsia endosymbiont of Hymenoptera sp. BIOUG11011-E08	LR799036
Rickettsia endosymbiont of Hymenoptera sp. BIOUG11020-A09	LR799037
Rickettsia endosymbiont of Hymenoptera sp. BIOUG11037-B01	LR799040
Rickettsia endosymbiont of Hymenoptera sp. BIOUG11060-A04	LR799041
Rickettsia endosymbiont of Hymenoptera sp. BIOUG11107-F02	LR799044
Rickettsia endosymbiont of Hymenoptera sp. BIOUG11107-G06	LR799045
Rickettsia endosymbiont of Hymenoptera sp. BIOUG11166-F02	LR799048
Rickettsia endosymbiont of Hymenoptera sp. BIOUG11262-C11	LR799051
Rickettsia endosymbiont of Hymenoptera sp. BIOUG11338-E05	LR799055
Rickettsia endosymbiont of Hymenoptera sp. BIOUG11392-A11	LR799059
Rickettsia endosymbiont of Hymenoptera sp. BIOUG11479-G04	LR799068
Rickettsia endosymbiont of Hymenoptera sp. BIOUG11490-C04	LR799069
Rickettsia endosymbiont of Hymenoptera sp. BIOUG11542-C08	LR799071
Rickettsia endosymbiont of Hymenoptera sp. BIOUG11542-D04	LR799072
Rickettsia endosymbiont of Hymenoptera sp. BIOUG11542-D08	LR799073
Rickettsia endosymbiont of Hymenoptera sp. BIOUG11542-H01	LR799074
Rickettsia endosymbiont of Hymenoptera sp. BIOUG11542-H09	LR799075
Rickettsia endosymbiont of Hymenoptera sp. BIOUG11546-D01	LR799076
Rickettsia endosymbiont of Hymenoptera sp. BIOUG11546-F04	LR799077
Rickettsia endosymbiont of Hymenoptera sp. BIOUG11582-A01	LR799079
Rickettsia endosymbiont of Hymenoptera sp. BIOUG11582-G07	LR799080
Rickettsia endosymbiont of Hymenoptera sp. BIOUG11583-A01	LR799081
Rickettsia endosymbiont of Hymenoptera sp. BIOUG11583-C07	LR799082
Rickettsia endosymbiont of Hymenoptera sp. BIOUG11598-A06	LR799086
Rickettsia endosymbiont of Hymenoptera sp. BIOUG11616-F04	LR799087
Rickettsia endosymbiont of Hymenoptera sp. BIOUG11647-D02	LR799089
Rickettsia endosymbiont of Hymenoptera sp. BIOUG11719-G03	LR799091
Rickettsia endosymbiont of Hymenoptera sp. BIOUG11723-C01	LR799092
Rickettsia endosymbiont of Hymenoptera sp. BIOUG11723-G06	LR799093
Rickettsia endosymbiont of Hymenoptera sp. BIOUG11783-E06	LR799097
Rickettsia endosymbiont of Hymenoptera sp. BIOUG11802-D03	LR799098
Rickettsia endosymbiont of Hymenoptera sp. BIOUG11803-F11	LR799099
Rickettsia endosymbiont of Hymenoptera sp. BIOUG11842-D02	LR799100
Rickettsia endosymbiont of Hymenoptera sp. BIOUG11876-H04	LR799102
Rickettsia endosymbiont of Hymenoptera sp. BIOUG11877-C10	LR799103
Rickettsia endosymbiont of Hymenoptera sp. BIOUG11877-E08	LR799104
Rickettsia endosymbiont of Hymenoptera sp. BIOUG11902-G07	LR799105
Rickettsia endosymbiont of Hymenoptera sp. BIOUG11905-H04	LR799106
Rickettsia endosymbiont of Hymenoptera sp. BIOUG11992-A09	LR799108
Rickettsia endosymbiont of Hymenoptera sp. BIOUG11992-H06	LR799109
Rickettsia endosymbiont of Hymenoptera sp. BIOUG11994-A11	LR799110
Rickettsia endosymbiont of Hymenoptera sp. BIOUG11994-G06	LR799111
Rickettsia endosymbiont of Hymenoptera sp. BIOUG11996-A02	LR799112
Rickettsia endosymbiont of Hymenoptera sp. BIOUG11999-A10	LR799113
Rickettsia endosymbiont of Hymenoptera sp. BIOUG12002-D09	LR799114
Rickettsia endosymbiont of Hymenoptera sp. BIOUG12004-A05	LR799115
Rickettsia endosymbiont of Hymenoptera sp. BIOUG12079-D08	LR799117
Rickettsia endosymbiont of Hymenoptera sp. BIOUG12087-A09	LR799118
Rickettsia endosymbiont of Hymenoptera sp. BIOUG12097-B04	LR799119
Rickettsia endosymbiont of Hymenoptera sp. BIOUG12248-D11	LR799128
Rickettsia endosymbiont of Hymenoptera sp. BIOUG12248-H06	LR799129
Rickettsia endosymbiont of Hymenoptera sp. BIOUG12291-H07	LR799133
Rickettsia endosymbiont of Hymenoptera sp. BIOUG12295-E09	LR799134
Rickettsia endosymbiont of Hymenoptera sp. BIOUG12371-C09	LR799140
Rickettsia endosymbiont of Hymenoptera sp. BIOUG12414-C09	LR799147
Rickettsia endosymbiont of Hymenoptera sp. BIOUG12487-H06	LR799148
Rickettsia endosymbiont of Hymenoptera sp. BIOUG12492-F09	LR799149
Rickettsia endosymbiont of Hymenoptera sp. BIOUG12497-C10	LR799150
Rickettsia endosymbiont of Hymenoptera sp. BIOUG12653-B06	LR799156
Rickettsia endosymbiont of Hymenoptera sp. BIOUG12695-E11	LR799167
Rickettsia endosymbiont of Hymenoptera sp. BIOUG12695-F02	LR799168
Rickettsia endosymbiont of Hymenoptera sp. BIOUG12696-B02	LR799169
Rickettsia endosymbiont of Hymenoptera sp. BIOUG12696-D12	LR799170
Rickettsia endosymbiont of Hymenoptera sp. BIOUG12697-D09	LR799171
Rickettsia endosymbiont of Hymenoptera sp. BIOUG12714-A07	LR799173
Rickettsia endosymbiont of Hymenoptera sp. BIOUG12714-H02	LR799174
Rickettsia endosymbiont of Hymenoptera sp. BIOUG12716-B09	LR799175
Rickettsia endosymbiont of Hymenoptera sp. BIOUG12751-H01	LR799179
Rickettsia endosymbiont of Hymenoptera sp. BIOUG12755-H05	LR799181
Rickettsia endosymbiont of Hymenoptera sp. BIOUG12797-C01	LR799182
Rickettsia endosymbiont of Hymenoptera sp. BIOUG12850-E12	LR799183
Rickettsia endosymbiont of Hymenoptera sp. BIOUG12974-A07	LR799185
Rickettsia endosymbiont of Hymenoptera sp. BIOUG12974-B01	LR799186
Rickettsia endosymbiont of Hymenoptera sp. BIOUG12974-E06	LR799187
Rickettsia endosymbiont of Hymenoptera sp. BIOUG12976-A02	LR799188
Rickettsia endosymbiont of Hymenoptera sp. BIOUG12976-B07	LR799189
Rickettsia endosymbiont of Hymenoptera sp. BIOUG12978-C12	LR799190
Rickettsia endosymbiont of Hymenoptera sp. BIOUG12978-D12	LR799191
Rickettsia endosymbiont of Hymenoptera sp. BIOUG12978-F10	LR799192
Rickettsia endosymbiont of Hymenoptera sp. BIOUG12991-D04	LR799195
Rickettsia endosymbiont of Hymenoptera sp. BIOUG13138-C09	LR799196
Rickettsia endosymbiont of Hymenoptera sp. BIOUG13165-D01	LR799197
Rickettsia endosymbiont of Hymenoptera sp. BIOUG13171-F07	LR799199
Rickettsia endosymbiont of Hymenoptera sp. BIOUG13171-H08	LR799200
Rickettsia endosymbiont of Hymenoptera sp. BIOUG13172-B05	LR799201
Rickettsia endosymbiont of Hymenoptera sp. BIOUG13173-D11	LR799202
Rickettsia endosymbiont of Hymenoptera sp. BIOUG13174-A02	LR799203
Rickettsia endosymbiont of Hymenoptera sp. BIOUG13174-C02	LR799204
Rickettsia endosymbiont of Hymenoptera sp. BIOUG13174-C04	LR799205
Rickettsia endosymbiont of Hymenoptera sp. BIOUG13390-F08	LR799210
Rickettsia endosymbiont of Hymenoptera sp. BIOUG13396-C10	LR799211
Rickettsia endosymbiont of Hymenoptera sp. BIOUG13436-E09	LR799212
Rickettsia endosymbiont of Hymenoptera sp. BIOUG13436-G08	LR799213
Rickettsia endosymbiont of Hymenoptera sp. BIOUG13495-B03	LR799215
Rickettsia endosymbiont of Hymenoptera sp. BIOUG13638-H09	LR799223
Rickettsia endosymbiont of Hymenoptera sp. BIOUG13639-C06	LR799224
Rickettsia endosymbiont of Hymenoptera sp. BIOUG13640-C06	LR799225
Rickettsia endosymbiont of Hymenoptera sp. BIOUG13641-D01	LR799226
Rickettsia endosymbiont of Hymenoptera sp. BIOUG13641-F12	LR799227
Rickettsia endosymbiont of Hymenoptera sp. BIOUG13642-B06	LR799228
Rickettsia endosymbiont of Hymenoptera sp. BIOUG13648-C08	LR799229
Rickettsia endosymbiont of Hymenoptera sp. BIOUG13648-F03	LR799230
Rickettsia endosymbiont of Hymenoptera sp. BIOUG13648-H02	LR799231
Rickettsia endosymbiont of Hymenoptera sp. BIOUG13649-D10	LR799232
Rickettsia endosymbiont of Hymenoptera sp. BIOUG13650-A01	LR799233
Rickettsia endosymbiont of Hymenoptera sp. BIOUG13650-H04	LR799234
Rickettsia endosymbiont of Hymenoptera sp. BIOUG13726-A11	LR799236
Rickettsia endosymbiont of Hymenoptera sp. BIOUG13731-F02	LR799237
Rickettsia endosymbiont of Hymenoptera sp. BIOUG13894-F12	LR799241
Rickettsia endosymbiont of Hymenoptera sp. BIOUG13935-B04	LR799242
Rickettsia endosymbiont of Hymenoptera sp. BIOUG13935-F02	LR799243
Rickettsia endosymbiont of Hymenoptera sp. BIOUG13936-C11	LR799244
Rickettsia endosymbiont of Hymenoptera sp. BIOUG14072-H09	LR799249
Rickettsia endosymbiont of Hymenoptera sp. BIOUG14073-D06	LR799250
Rickettsia endosymbiont of Hymenoptera sp. BIOUG14073-H05	LR799251
Rickettsia endosymbiont of Hymenoptera sp. BIOUG14076-D04	LR799252
Rickettsia endosymbiont of Hymenoptera sp. BIOUG14107-D09	LR799253
Rickettsia endosymbiont of Hymenoptera sp. BIOUG14107-F09	LR799254
Rickettsia endosymbiont of Hymenoptera sp. BIOUG14107-H09	LR799255
Rickettsia endosymbiont of Hymenoptera sp. BIOUG14169-A02	LR799256
Rickettsia endosymbiont of Hymenoptera sp. BIOUG14169-C01	LR799257
Rickettsia endosymbiont of Hymenoptera sp. BIOUG14169-E03	LR799258
Rickettsia endosymbiont of Hymenoptera sp. BIOUG14170-F12	LR799259
Rickettsia endosymbiont of Hymenoptera sp. BIOUG14171-C03	LR799260
Rickettsia endosymbiont of Hymenoptera sp. BIOUG14172-F07	LR799261
Rickettsia endosymbiont of Hymenoptera sp. BIOUG14197-G09	LR799263
Rickettsia endosymbiont of Hymenoptera sp. BIOUG14198-F04	LR799264
Rickettsia endosymbiont of Hymenoptera sp. BIOUG14285-F06	LR799270
Rickettsia endosymbiont of Hymenoptera sp. BIOUG14286-B07	LR799271
Rickettsia endosymbiont of Hymenoptera sp. BIOUG14286-E07	LR799272
Rickettsia endosymbiont of Hymenoptera sp. BIOUG14286-H09	LR799273
Rickettsia endosymbiont of Hymenoptera sp. BIOUG14287-F03	LR799274
Rickettsia endosymbiont of Hymenoptera sp. BIOUG14288-D02	LR799275
Rickettsia endosymbiont of Hymenoptera sp. BIOUG14390-D03	LR799277
Rickettsia endosymbiont of Hymenoptera sp. BIOUG14390-E07	LR799278
Rickettsia endosymbiont of Hymenoptera sp. BIOUG14408-F09	LR799279
Rickettsia endosymbiont of Hymenoptera sp. BIOUG14409-F10	LR799281
Rickettsia endosymbiont of Hymenoptera sp. BIOUG14410-D09	LR799282
Rickettsia endosymbiont of Hymenoptera sp. BIOUG14410-F07	LR799283
Rickettsia endosymbiont of Hymenoptera sp. BIOUG14437-B05	LR799284
Rickettsia endosymbiont of Hymenoptera sp. BIOUG14437-H01	LR799285
Rickettsia endosymbiont of Hymenoptera sp. BIOUG14438-A12	LR799286
Rickettsia endosymbiont of Hymenoptera sp. BIOUG14440-F01	LR799288
Rickettsia endosymbiont of Hymenoptera sp. BIOUG14801-B02	LR799299
Rickettsia endosymbiont of Hymenoptera sp. BIOUG15309-B09	LR799313
Rickettsia endosymbiont of Hymenoptera sp. BIOUG15810-E11	LR799321
Rickettsia endosymbiont of Hymenoptera sp. BIOUG15814-E01	LR799322
Rickettsia endosymbiont of Hymenoptera sp. BIOUG15814-E06	LR799323
Rickettsia endosymbiont of Hymenoptera sp. BIOUG15845-A11	LR799324
Rickettsia endosymbiont of Hymenoptera sp. BIOUG15961-E11	LR799327
Rickettsia endosymbiont of Hymenoptera sp. BIOUG16326-D12	LR799347
Rickettsia endosymbiont of Hymenoptera sp. BIOUG16334-A03	LR799348
Rickettsia endosymbiont of Hymenoptera sp. BIOUG16398-H08	LR799357
Rickettsia endosymbiont of Hymenoptera sp. BIOUG16399-B07	LR799358
Rickettsia endosymbiont of Hymenoptera sp. BIOUG16423-C12	LR799359
Rickettsia endosymbiont of Hymenoptera sp. BIOUG16548-G05	LR799365
Rickettsia endosymbiont of Hymenoptera sp. BIOUG16610-H04	LR799373
Rickettsia endosymbiont of Hymenoptera sp. BIOUG16611-A07	LR799374
Rickettsia endosymbiont of Hymenoptera sp. BIOUG16789-H07	LR799384
Rickettsia endosymbiont of Hymenoptera sp. BIOUG16805-B06	LR799385
Rickettsia endosymbiont of Hymenoptera sp. BIOUG17003-E01	LR799389
Rickettsia endosymbiont of Hymenoptera sp. BIOUG17003-F11	LR799390
Rickettsia endosymbiont of Hymenoptera sp. BIOUG17132-C12	LR799394
Rickettsia endosymbiont of Hymenoptera sp. BIOUG17217-A12	LR799396
Rickettsia endosymbiont of Hymenoptera sp. BIOUG17365-C10	LR799409
Rickettsia endosymbiont of Hymenoptera sp. BIOUG17366-G06	LR799411
Rickettsia endosymbiont of Hymenoptera sp. BIOUG17366-H07	LR799412
Rickettsia endosymbiont of Hymenoptera sp. BIOUG17428-B08	LR799415
Rickettsia endosymbiont of Hymenoptera sp. BIOUG17431-B09	LR799416
Rickettsia endosymbiont of Hymenoptera sp. BIOUG17473-C11	LR799421
Rickettsia endosymbiont of Hymenoptera sp. BIOUG17474-A05	LR799422
Rickettsia endosymbiont of Hymenoptera sp. BIOUG17995-E07	LR799475
Rickettsia endosymbiont of Hymenoptera sp. BIOUG18171-B03	LR799484
Rickettsia endosymbiont of Hymenoptera sp. BIOUG18171-B07	LR799485
Rickettsia endosymbiont of Hymenoptera sp. BIOUG18171-B12	LR799486
Rickettsia endosymbiont of Hymenoptera sp. BIOUG18173-H04	LR799487
Rickettsia endosymbiont of Hymenoptera sp. BIOUG18174-D05	LR799488
Rickettsia endosymbiont of Hymenoptera sp. BIOUG18176-A10	LR799489
Rickettsia endosymbiont of Hymenoptera sp. BIOUG18417-A03	LR799499
Rickettsia endosymbiont of Hymenoptera sp. BIOUG18436-H10	LR799500
Rickettsia endosymbiont of Hymenoptera sp. BIOUG18520-C10	LR799537
Rickettsia endosymbiont of Hymenoptera sp. BIOUG18523-H11	LR799549
Rickettsia endosymbiont of Hymenoptera sp. BIOUG18783-G05	LR799570
Rickettsia endosymbiont of Hymenoptera sp. BIOUG18808-C08	LR799579
Rickettsia endosymbiont of Hymenoptera sp. BIOUG18808-E02	LR799580
Rickettsia endosymbiont of Hymenoptera sp. BIOUG18868-D10	LR799605
Rickettsia endosymbiont of Hymenoptera sp. BIOUG18868-E06	LR799606
Rickettsia endosymbiont of Hymenoptera sp. BIOUG18868-H09	LR799608
Rickettsia endosymbiont of Hymenoptera sp. BIOUG18871-E03	LR799609
Rickettsia endosymbiont of Hymenoptera sp. BIOUG18872-A02	LR799611
Rickettsia endosymbiont of Hymenoptera sp. BIOUG18872-E04	LR799613
Rickettsia endosymbiont of Hymenoptera sp. BIOUG18872-F04	LR799614
Rickettsia endosymbiont of Hymenoptera sp. BIOUG18872-F08	LR799615
Rickettsia endosymbiont of Hymenoptera sp. BIOUG18878-F05	LR799619
Rickettsia endosymbiont of Hymenoptera sp. BIOUG18878-F10	LR799620
Rickettsia endosymbiont of Hymenoptera sp. BIOUG18878-G01	LR799621
Rickettsia endosymbiont of Hymenoptera sp. BIOUG18901-A04	LR799622
Rickettsia endosymbiont of Hymenoptera sp. BIOUG18901-F08	LR799624
Rickettsia endosymbiont of Hymenoptera sp. BIOUG18901-H07	LR799626
Rickettsia endosymbiont of Hymenoptera sp. BIOUG18918-C08	LR799634
Rickettsia endosymbiont of Hymenoptera sp. BIOUG18982-B01	LR799672
Rickettsia endosymbiont of Hymenoptera sp. BIOUG18982-B03	LR799673
Rickettsia endosymbiont of Hymenoptera sp. BIOUG18996-B06	LR799678
Rickettsia endosymbiont of Hymenoptera sp. BIOUG19035-E11	LR799683
Rickettsia endosymbiont of Hymenoptera sp. BIOUG19165-C08	LR799712
Rickettsia endosymbiont of Hymenoptera sp. BIOUG19166-A07	LR799713
Rickettsia endosymbiont of Hymenoptera sp. BIOUG19166-A12	LR799714
Rickettsia endosymbiont of Hymenoptera sp. BIOUG19166-E12	LR799715
Rickettsia endosymbiont of Hymenoptera sp. BIOUG19167-A04	LR799716
Rickettsia endosymbiont of Hymenoptera sp. BIOUG19167-D03	LR799719
Rickettsia endosymbiont of Hymenoptera sp. BIOUG19462-A04	LR799749
Rickettsia endosymbiont of Hymenoptera sp. BIOUG19614-G04	LR799762
Rickettsia endosymbiont of Hymenoptera sp. BIOUG19615-A09	LR799763
Rickettsia endosymbiont of Hymenoptera sp. BIOUG19697-G07	LR799789
Rickettsia endosymbiont of Hymenoptera sp. BIOUG19733-H02	LR799792
Rickettsia endosymbiont of Hymenoptera sp. BIOUG19772-E11	LR799794
Rickettsia endosymbiont of Hymenoptera sp. BIOUG19788-C10	LR799795
Rickettsia endosymbiont of Hymenoptera sp. BIOUG19862-B11	LR799799
Rickettsia endosymbiont of Hymenoptera sp. BIOUG19863-A06	LR799801
Rickettsia endosymbiont of Hymenoptera sp. BIOUG19863-A07	LR799802
Rickettsia endosymbiont of Hymenoptera sp. BIOUG20103-D01	LR799831
Rickettsia endosymbiont of Hymenoptera sp. BIOUG20123-H06	LR799834
Rickettsia endosymbiont of Hymenoptera sp. BIOUG20316-C07	LR799857
Rickettsia endosymbiont of Hymenoptera sp. BIOUG20319-C06	LR799861
Rickettsia endosymbiont of Hymenoptera sp. BIOUG20320-H07	LR799864
Rickettsia endosymbiont of Hymenoptera sp. BIOUG20370-C08	LR799873
Rickettsia endosymbiont of Hymenoptera sp. BIOUG20470-D12	LR799877
Rickettsia endosymbiont of Hymenoptera sp. BIOUG20514-G05	LR799880
Rickettsia endosymbiont of Hymenoptera sp. BIOUG21080-C06	LR799892
Rickettsia endosymbiont of Hymenoptera sp. BIOUG21386-B09	LR799932
Rickettsia endosymbiont of Lepidostoma hoodi BIOUG03090-E08	LR798830
Rickettsia endosymbiont of Limoniidae sp. BIOUG16256-A02	LR799345
Rickettsia endosymbiont of Macrolophus pygmaeus LMAC1	LR812145
Rickettsia endosymbiont of Megaspilidae sp. BIOUG03946-H07	LR798840
Rickettsia endosymbiont of Miridae sp. BIOUG07923-C11	LR798899
Rickettsia endosymbiont of Mycetophilidae sp. BIOUG10096-E08	LR798964
Rickettsia endosymbiont of Mycetophilidae sp. BIOUG12719-B02	LR799178
Rickettsia endosymbiont of Mycetophilidae sp. BIOUG12890-D06	LR799184
Rickettsia endosymbiont of Mymaridae sp. BIOUG18786-B03	LR799577
Rickettsia endosymbiont of Myopsocidae sp. BIOUG18188-H03	LR799490
Rickettsia endosymbiont of Pherbellia tenuipes BIOUG18138-A03	LR799482
Rickettsia endosymbiont of Philotarsus californicus BIOUG06945-H09	LR798888
Rickettsia endosymbiont of Philotarsus californicus BIOUG17681-H05	LR799445
Rickettsia endosymbiont of Philotarsus californicus BIOUG18975-F01	LR799649
Rickettsia endosymbiont of Philotarsus californicus BIOUG18978-A11	LR799650
Rickettsia endosymbiont of Philotarsus californicus BIOUG18978-C01	LR799652
Rickettsia endosymbiont of Philotarsus californicus BIOUG19150-H07	LR799704
Rickettsia endosymbiont of Philotarsus californicus BIOUG20015-F06	LR799819
Rickettsia endosymbiont of Philotarsus californicus BIOUG20920-G10	LR799887
Rickettsia endosymbiont of Philotarsus californicus BIOUG20920-H03	LR799888
Rickettsia endosymbiont of Platygastridae sp. BIOUG12276-C04	LR799132
Rickettsia endosymbiont of Prionocyphon limbatus BIOUG21218-H05	LR799923
Rickettsia endosymbiont of Pseudomallada ventralis	MF156669
Rickettsia endosymbiont of Psilidae sp. BIOUG18950-H10	LR799642
Rickettsia endosymbiont of Psilidae sp. BIOUG18953-G05	LR799643
Rickettsia endosymbiont of Psilidae sp. BIOUG19198-A07	LR799722
Rickettsia endosymbiont of Psocodea sp. BIOUG07014-F09	LR798889
Rickettsia endosymbiont of Psocodea sp. BIOUG13559-F05	LR799220
Rickettsia endosymbiont of Psocodea sp. BIOUG18751-H08	LR799568
Rickettsia endosymbiont of Psocodea sp. BIOUG18878-A06	LR799616
Rickettsia endosymbiont of Psocodea sp. BIOUG18878-A07	LR799617
Rickettsia endosymbiont of Psocodea sp. BIOUG18878-A08	LR799618
Rickettsia endosymbiont of Psocodea sp. BIOUG18975-C04	LR799644
Rickettsia endosymbiont of Psocodea sp. BIOUG18975-C09	LR799645
Rickettsia endosymbiont of Psocodea sp. BIOUG18975-C11	LR799646
Rickettsia endosymbiont of Psocodea sp. BIOUG18975-C12	LR799647
Rickettsia endosymbiont of Psocodea sp. BIOUG18975-D04	LR799648
Rickettsia endosymbiont of Psocodea sp. BIOUG18978-B07	LR799651
Rickettsia endosymbiont of Psocodea sp. BIOUG18978-C03	LR799653
Rickettsia endosymbiont of Psocodea sp. BIOUG18981-C05	LR799671
Rickettsia endosymbiont of Psocodea sp. BIOUG19150-G09	LR799699
Rickettsia endosymbiont of Psocodea sp. BIOUG19150-G10	LR799700
Rickettsia endosymbiont of Psocodea sp. BIOUG19150-G11	LR799701
Rickettsia endosymbiont of Psocodea sp. BIOUG19150-H03	LR799702
Rickettsia endosymbiont of Psocodea sp. BIOUG19150-H05	LR799703
Rickettsia endosymbiont of Psocodea sp. BIOUG19150-H10	LR799705
Rickettsia endosymbiont of Psocodea sp. BIOUG19150-H11	LR799706
Rickettsia endosymbiont of Psocodea sp. BIOUG19152-A02	LR799707
Rickettsia endosymbiont of Psocodea sp. BIOUG19152-A03	LR799708
Rickettsia endosymbiont of Psocodea sp. BIOUG19152-A04	LR799709
Rickettsia endosymbiont of Psocodea sp. BIOUG19153-A05	LR799710
Rickettsia endosymbiont of Psocodea sp. BIOUG19153-A09	LR799711
Rickettsia endosymbiont of Psocodea sp. BIOUG19173-E08	LR799720
Rickettsia endosymbiont of Psocodea sp. BIOUG20008-H08	LR799816
Rickettsia endosymbiont of Psocodea sp. BIOUG20008-H10	LR799817
Rickettsia endosymbiont of Psocodea sp. BIOUG20008-H11	LR799818
Rickettsia endosymbiont of Psocodea sp. BIOUG20219-G03	LR799842
Rickettsia endosymbiont of Psyllidae sp. BIOUG10810-G11	LR799023
Rickettsia endosymbiont of Psyllidae sp. BIOUG11160-G09	LR799047
Rickettsia endosymbiont of Psyllidae sp. BIOUG12300-D10	LR799136
Rickettsia endosymbiont of Rhyzobius litura	FJ666774
Rickettsia endosymbiont of Ricaniidae sp. BIOUG09046-A04	LR798946
Rickettsia endosymbiont of Ricaniidae sp. BIOUG15359-F01	LR799314
Rickettsia endosymbiont of Ricaniidae sp. BIOUG15399-C10	LR799315
Rickettsia endosymbiont of Ricaniidae sp. BIOUG17814-D02	LR799454
Rickettsia endosymbiont of Ricaniidae sp. BIOUG17814-D08	LR799455
Rickettsia endosymbiont of Ricaniidae sp. BIOUG20052-H08	LR799827
Rickettsia endosymbiont of Ricaniidae sp. BIOUG20053-D06	LR799828
Rickettsia endosymbiont of Sciaridae sp. BIOUG05952-E04	LR798878
Rickettsia endosymbiont of Sciaridae sp. BIOUG05952-F01	LR798879
Rickettsia endosymbiont of Sciaridae sp. BIOUG05952-F09	LR798880
Rickettsia endosymbiont of Sciaridae sp. BIOUG12718-C04	LR799177
Rickettsia endosymbiont of Sciaridae sp. BIOUG17921-G11	LR799471
Rickettsia endosymbiont of Sciaridae sp. BIOUG19345-B04	LR799731
Rickettsia endosymbiont of Simulium aureum C6	LR812143
Rickettsia endosymbiont of Staphylinidae sp. BIOUG13204-H01	LR799207
Rickettsia endosymbiont of Staphylinidae sp. BIOUG14931-F11	LR799306
Rickettsia endosymbiont of Sympetrum fonscolombii Sfmi1	LR812143
Rickettsia endosymbiont of Tabanidae sp. BIOUG18843-E06	LR799598
Rickettsia endosymbiont of Thripidae sp. BIOUG12267-A05	LR799130
Rickettsia endosymbiont of Trichoptera sp. BIOUG02786-D02	LR798817
Rickettsia endosymbiont of Trichoptera sp. BIOUG03090-C01	LR798828
Rickettsia endosymbiont of Trichoptera sp. BIOUG03090-D06	LR798829
Rickettsia endosymbiont of Trioza sp. BIOUG11193-E04	LR799049
Rickettsia felis	CP000055
Rickettsia japonica	AP017601
Rickettsia prowazekii	CP002912
Rickettsiella isopodorum	LUKY01000028
Uncultured bacterium BIOUG03697-E12	LR798836
Uncultured bacterium BIOUG10498-E12	LR798988
Uncultured bacterium BIOUG10573-G09	LR798996
Uncultured bacterium BIOUG10700-C11	LR799009
Uncultured bacterium BIOUG15276-G02	LR799312
Wolbachia endosymbiont of Arachnida sp. BIOUG10747-C12	LR799018
Wolbachia endosymbiont of Arachnida sp. BIOUG10747-D02	LR799019
Wolbachia endosymbiont of Arachnida sp. BIOUG11270-B02	LR799052
Wolbachia endosymbiont of Arachnida sp. BIOUG11576-C02	LR799078
Wolbachia endosymbiont of Arachnida sp. BIOUG14208-D10	LR799265
Wolbachia endosymbiont of Arachnida sp. BIOUG14208-E06	LR799266
Wolbachia endosymbiont of Arachnida sp. BIOUG14208-F06	LR799267
Wolbachia endosymbiont of Arachnida sp. BIOUG14208-G03	LR799268
Wolbachia endosymbiont of Arachnida sp. BIOUG14879-F03	LR799305
Wolbachia endosymbiont of Arachnida sp. BIOUG19951-B09	LR799811
Wolbachia endosymbiont of Arachnida sp. BIOUG20291-H07	LR798812
Wolbachia endosymbiont of Arachnida sp. BIOUG20292-D06	LR798813
Wolbachia endosymbiont of Coleoptera sp. BIOUG19624-A09	LR799764
Wolbachia endosymbiont of Coleoptera sp. BIOUG19946-B09	LR799810
Wolbachia endosymbiont of Coleoptera sp. BIOUG20219-B02	LR799841
Wolbachia endosymbiont of Coleoptera sp. BIOUG20273-H01	LR799852
Wolbachia endosymbiont of Coleoptera sp. BIOUG20274-A09	LR799853
Wolbachia endosymbiont of Diptera sp. BIOUG03164-F08	LR798833
Wolbachia endosymbiont of Diptera sp. BIOUG14827-G08	LR799302
Wolbachia endosymbiont of Diptera sp. BIOUG16614-B08	LR799376
Wolbachia endosymbiont of Diptera sp. BIOUG17195-F05	LR799395
Wolbachia endosymbiont of Diptera sp. BIOUG17286-F03	LR799406
Wolbachia endosymbiont of Diptera sp. BIOUG17351-G09	LR799408
Wolbachia endosymbiont of Diptera sp. BIOUG17523-H06	LR799424
Wolbachia endosymbiont of Diptera sp. BIOUG17589-H11	LR799426
Wolbachia endosymbiont of Diptera sp. BIOUG17590-D12	LR799427
Wolbachia endosymbiont of Diptera sp. BIOUG17592-C04	LR799428
Wolbachia endosymbiont of Diptera sp. BIOUG17815-E11	LR799465
Wolbachia endosymbiont of Diptera sp. BIOUG17819-A10	LR799467
Wolbachia endosymbiont of Diptera sp. BIOUG18548-H08	LR799560
Wolbachia endosymbiont of Diptera sp. BIOUG19275-B02	LR799727
Wolbachia endosymbiont of Diptera sp. BIOUG19305-A11	LR799730
Wolbachia endosymbiont of Diptera sp. BIOUG20398-F01	LR799874
Wolbachia endosymbiont of Hemiptera sp. BIOUG10464-E10	LR798982
Wolbachia endosymbiont of Hemiptera sp. BIOUG14874-B07	LR799303
Wolbachia endosymbiont of Hemiptera sp. BIOUG14874-G05	LR799304
Wolbachia endosymbiont of Hemiptera sp. BIOUG15727-D11	LR799320
Wolbachia endosymbiont of Hemiptera sp. BIOUG16173-E12	LR799328
Wolbachia endosymbiont of Hemiptera sp. BIOUG16387-B01	LR799354
Wolbachia endosymbiont of Hemiptera sp. BIOUG16387-G06	LR799355
Wolbachia endosymbiont of Hemiptera sp. BIOUG16704-F01	LR799380
Wolbachia endosymbiont of Hemiptera sp. BIOUG18362-B12	LR799497
Wolbachia endosymbiont of Hemiptera sp. BIOUG19175-H03	LR799721
Wolbachia endosymbiont of Hemiptera sp. BIOUG19346-H10	LR799732
Wolbachia endosymbiont of Hemiptera sp. BIOUG19403-B09	LR799738
Wolbachia endosymbiont of Hemiptera sp. BIOUG19403-G01	LR799743
Wolbachia endosymbiont of Hemiptera sp. BIOUG19404-A01	LR799744
Wolbachia endosymbiont of Hemiptera sp. BIOUG19404-A04	LR799745
Wolbachia endosymbiont of Hemiptera sp. BIOUG19404-D06	LR799746
Wolbachia endosymbiont of Hemiptera sp. BIOUG19421-F03	LR799748
Wolbachia endosymbiont of Hemiptera sp. BIOUG19657-D07	LR799769
Wolbachia endosymbiont of Hemiptera sp. BIOUG19657-D11	LR799770
Wolbachia endosymbiont of Hemiptera sp. BIOUG19657-G03	LR799771
Wolbachia endosymbiont of Hemiptera sp. BIOUG19658-A07	LR799772
Wolbachia endosymbiont of Hemiptera sp. BIOUG19658-B01	LR799773
Wolbachia endosymbiont of Hemiptera sp. BIOUG19658-C06	LR799774
Wolbachia endosymbiont of Hemiptera sp. BIOUG19658-C07	LR799775
Wolbachia endosymbiont of Hemiptera sp. BIOUG19658-E09	LR799776
Wolbachia endosymbiont of Hemiptera sp. BIOUG19658-F10	LR799777
Wolbachia endosymbiont of Hemiptera sp. BIOUG19658-G03	LR799778
Wolbachia endosymbiont of Hemiptera sp. BIOUG19659-A10	LR799779
Wolbachia endosymbiont of Hemiptera sp. BIOUG19659-C02	LR799780
Wolbachia endosymbiont of Hemiptera sp. BIOUG19659-D12	LR799782
Wolbachia endosymbiont of Hemiptera sp. BIOUG19659-E01	LR799783
Wolbachia endosymbiont of Hemiptera sp. BIOUG19659-G01	LR799785
Wolbachia endosymbiont of Hemiptera sp. BIOUG20052-A04	LR799822
Wolbachia endosymbiont of Hemiptera sp. BIOUG20266-B05	LR799845
Wolbachia endosymbiont of Hemiptera sp. BIOUG20267-G12	LR799847
Wolbachia endosymbiont of Hemiptera sp. BIOUG20268-A06	LR799848
Wolbachia endosymbiont of Hemiptera sp. BIOUG20268-B10	LR799849
Wolbachia endosymbiont of Hymenoptera sp. BIOUG03054-D01	LR798821
Wolbachia endosymbiont of Hymenoptera sp. BIOUG03798-H01	LR798839
Wolbachia endosymbiont of Hymenoptera sp. BIOUG05819-F07	LR798877
Wolbachia endosymbiont of Hymenoptera sp. BIOUG07576-C06	LR798894
Wolbachia endosymbiont of Hymenoptera sp. BIOUG07580-A06	LR798895
Wolbachia endosymbiont of Hymenoptera sp. BIOUG07665-E10	LR798897
Wolbachia endosymbiont of Hymenoptera sp. BIOUG07666-E12	LR798898
Wolbachia endosymbiont of Hymenoptera sp. BIOUG09037-D09	LR798945
Wolbachia endosymbiont of Hymenoptera sp. BIOUG11446-A12	LR799063
Wolbachia endosymbiont of Hymenoptera sp. BIOUG11461-A06	LR799065
Wolbachia endosymbiont of Hymenoptera sp. BIOUG11461-D10	LR799066
Wolbachia endosymbiont of Hymenoptera sp. BIOUG12248-C08	LR799127
Wolbachia endosymbiont of Hymenoptera sp. BIOUG12653-H10	LR799157
Wolbachia endosymbiont of Hymenoptera sp. BIOUG13344-E09	LR799209
Wolbachia endosymbiont of Hymenoptera sp. BIOUG14389-A06	LR799276
Wolbachia endosymbiont of Hymenoptera sp. BIOUG14596-G11	LR799292
Wolbachia endosymbiont of Hymenoptera sp. BIOUG14641-F06	LR799293
Wolbachia endosymbiont of Hymenoptera sp. BIOUG14708-D06	LR799295
Wolbachia endosymbiont of Hymenoptera sp. BIOUG16215-B01	LR799330
Wolbachia endosymbiont of Hymenoptera sp. BIOUG16215-B04	LR799331
Wolbachia endosymbiont of Hymenoptera sp. BIOUG16215-B09	LR799332
Wolbachia endosymbiont of Hymenoptera sp. BIOUG16215-E12	LR799333
Wolbachia endosymbiont of Hymenoptera sp. BIOUG16215-F10	LR799334
Wolbachia endosymbiont of Hymenoptera sp. BIOUG16216-D05	LR799335
Wolbachia endosymbiont of Hymenoptera sp. BIOUG16216-E12	LR799336
Wolbachia endosymbiont of Hymenoptera sp. BIOUG16216-G06	LR799337
Wolbachia endosymbiont of Hymenoptera sp. BIOUG16359-G09	LR799353
Wolbachia endosymbiont of Hymenoptera sp. BIOUG16423-D10	LR799360
Wolbachia endosymbiont of Hymenoptera sp. BIOUG16483-E05	LR799362
Wolbachia endosymbiont of Hymenoptera sp. BIOUG16483-F10	LR799363
Wolbachia endosymbiont of Hymenoptera sp. BIOUG16486-E01	LR799364
Wolbachia endosymbiont of Hymenoptera sp. BIOUG16550-A08	LR799366
Wolbachia endosymbiont of Hymenoptera sp. BIOUG16587-F03	LR799367
Wolbachia endosymbiont of Hymenoptera sp. BIOUG16587-G10	LR799368
Wolbachia endosymbiont of Hymenoptera sp. BIOUG16587-G11	LR799369
Wolbachia endosymbiont of Hymenoptera sp. BIOUG16600-B10	LR799370
Wolbachia endosymbiont of Hymenoptera sp. BIOUG16600-G02	LR799371
Wolbachia endosymbiont of Hymenoptera sp. BIOUG16610-G08	LR799372
Wolbachia endosymbiont of Hymenoptera sp. BIOUG16611-G10	LR799375
Wolbachia endosymbiont of Hymenoptera sp. BIOUG16617-B11	LR799378
Wolbachia endosymbiont of Hymenoptera sp. BIOUG16862-D10	LR799386
Wolbachia endosymbiont of Hymenoptera sp. BIOUG16989-D02	LR799388
Wolbachia endosymbiont of Hymenoptera sp. BIOUG17007-E02	LR799391
Wolbachia endosymbiont of Hymenoptera sp. BIOUG17226-E02	LR799397
Wolbachia endosymbiont of Hymenoptera sp. BIOUG17263-H02	LR799401
Wolbachia endosymbiont of Hymenoptera sp. BIOUG17263-H03	LR799402
Wolbachia endosymbiont of Hymenoptera sp. BIOUG17266-E02	LR799403
Wolbachia endosymbiont of Hymenoptera sp. BIOUG17330-A03	LR799407
Wolbachia endosymbiont of Hymenoptera sp. BIOUG17439-A01	LR799417
Wolbachia endosymbiont of Hymenoptera sp. BIOUG17442-D04	LR799418
Wolbachia endosymbiont of Hymenoptera sp. BIOUG17558-E11	LR799425
Wolbachia endosymbiont of Hymenoptera sp. BIOUG17680-G03	LR799444
Wolbachia endosymbiont of Hymenoptera sp. BIOUG17818-A07	LR799466
Wolbachia endosymbiont of Hymenoptera sp. BIOUG17825-G07	LR799468
Wolbachia endosymbiont of Hymenoptera sp. BIOUG17919-B04	LR799470
Wolbachia endosymbiont of Hymenoptera sp. BIOUG17995-B12	LR799474
Wolbachia endosymbiont of Hymenoptera sp. BIOUG18071-G07	LR799476
Wolbachia endosymbiont of Hymenoptera sp. BIOUG18071-H09	LR799477
Wolbachia endosymbiont of Hymenoptera sp. BIOUG18090-C07	LR799481
Wolbachia endosymbiont of Hymenoptera sp. BIOUG18477-A12	LR799501
Wolbachia endosymbiont of Hymenoptera sp. BIOUG18477-B06	LR799502
Wolbachia endosymbiont of Hymenoptera sp. BIOUG18477-D07	LR799503
Wolbachia endosymbiont of Hymenoptera sp. BIOUG18477-D12	LR799504
Wolbachia endosymbiont of Hymenoptera sp. BIOUG18477-E01	LR799505
Wolbachia endosymbiont of Hymenoptera sp. BIOUG18477-E04	LR799506
Wolbachia endosymbiont of Hymenoptera sp. BIOUG18477-E10	LR799507
Wolbachia endosymbiont of Hymenoptera sp. BIOUG18477-F01	LR799508
Wolbachia endosymbiont of Hymenoptera sp. BIOUG18477-F11	LR799509
Wolbachia endosymbiont of Hymenoptera sp. BIOUG18477-H07	LR799510
Wolbachia endosymbiont of Hymenoptera sp. BIOUG18478-A09	LR799511
Wolbachia endosymbiont of Hymenoptera sp. BIOUG18478-C08	LR799512
Wolbachia endosymbiont of Hymenoptera sp. BIOUG18478-C11	LR799513
Wolbachia endosymbiont of Hymenoptera sp. BIOUG18478-E02	LR799514
Wolbachia endosymbiont of Hymenoptera sp. BIOUG18478-E06	LR799515
Wolbachia endosymbiont of Hymenoptera sp. BIOUG18478-E09	LR799516
Wolbachia endosymbiont of Hymenoptera sp. BIOUG18478-G04	LR799517
Wolbachia endosymbiont of Hymenoptera sp. BIOUG18478-G09	LR799518
Wolbachia endosymbiont of Hymenoptera sp. BIOUG18478-G11	LR799519
Wolbachia endosymbiont of Hymenoptera sp. BIOUG18478-H05	LR799520
Wolbachia endosymbiont of Hymenoptera sp. BIOUG18478-H10	LR799521
Wolbachia endosymbiont of Hymenoptera sp. BIOUG18519-A07	LR799522
Wolbachia endosymbiont of Hymenoptera sp. BIOUG18519-A08	LR799523
Wolbachia endosymbiont of Hymenoptera sp. BIOUG18519-B07	LR799524
Wolbachia endosymbiont of Hymenoptera sp. BIOUG18519-C10	LR799525
Wolbachia endosymbiont of Hymenoptera sp. BIOUG18519-D11	LR799526
Wolbachia endosymbiont of Hymenoptera sp. BIOUG18519-E04	LR799527
Wolbachia endosymbiont of Hymenoptera sp. BIOUG18519-E11	LR799528
Wolbachia endosymbiont of Hymenoptera sp. BIOUG18519-F04	LR799529
Wolbachia endosymbiont of Hymenoptera sp. BIOUG18519-F10	LR799530
Wolbachia endosymbiont of Hymenoptera sp. BIOUG18519-G05	LR799531
Wolbachia endosymbiont of Hymenoptera sp. BIOUG18519-G09	LR799532
Wolbachia endosymbiont of Hymenoptera sp. BIOUG18519-H10	LR799533
Wolbachia endosymbiont of Hymenoptera sp. BIOUG18520-A02	LR799534
Wolbachia endosymbiont of Hymenoptera sp. BIOUG18520-B10	LR799535
Wolbachia endosymbiont of Hymenoptera sp. BIOUG18520-B11	LR799536
Wolbachia endosymbiont of Hymenoptera sp. BIOUG18520-E03	LR799538
Wolbachia endosymbiont of Hymenoptera sp. BIOUG18520-G01	LR799539
Wolbachia endosymbiont of Hymenoptera sp. BIOUG18520-G04	LR799540
Wolbachia endosymbiont of Hymenoptera sp. BIOUG18520-H03	LR799541
Wolbachia endosymbiont of Hymenoptera sp. BIOUG18520-H10	LR799542
Wolbachia endosymbiont of Hymenoptera sp. BIOUG18521-B04	LR799543
Wolbachia endosymbiont of Hymenoptera sp. BIOUG18521-C02	LR799544
Wolbachia endosymbiont of Hymenoptera sp. BIOUG18521-C03	LR799545
Wolbachia endosymbiont of Hymenoptera sp. BIOUG18521-D11	LR799546
Wolbachia endosymbiont of Hymenoptera sp. BIOUG18521-E10	LR799547
Wolbachia endosymbiont of Hymenoptera sp. BIOUG18521-F01	LR799548
Wolbachia endosymbiont of Hymenoptera sp. BIOUG18544-B07	LR799550
Wolbachia endosymbiont of Hymenoptera sp. BIOUG18544-E01	LR799551
Wolbachia endosymbiont of Hymenoptera sp. BIOUG18544-G10	LR799553
Wolbachia endosymbiont of Hymenoptera sp. BIOUG18544-G11	LR799554
Wolbachia endosymbiont of Hymenoptera sp. BIOUG18544-H08	LR799555
Wolbachia endosymbiont of Hymenoptera sp. BIOUG18545-A09	LR799556
Wolbachia endosymbiont of Hymenoptera sp. BIOUG18545-F06	LR799557
Wolbachia endosymbiont of Hymenoptera sp. BIOUG18545-G01	LR799558
Wolbachia endosymbiont of Hymenoptera sp. BIOUG18545-G12	LR799559
Wolbachia endosymbiont of Hymenoptera sp. BIOUG18560-C06	LR799561
Wolbachia endosymbiont of Hymenoptera sp. BIOUG18561-B08	LR799562
Wolbachia endosymbiont of Hymenoptera sp. BIOUG18561-E01	LR799563
Wolbachia endosymbiont of Hymenoptera sp. BIOUG18561-H04	LR799564
Wolbachia endosymbiont of Hymenoptera sp. BIOUG18694-A12	LR799566
Wolbachia endosymbiont of Hymenoptera sp. BIOUG18735-A03	LR799567
Wolbachia endosymbiont of Hymenoptera sp. BIOUG18783-D01	LR799569
Wolbachia endosymbiont of Hymenoptera sp. BIOUG18784-B08	LR799571
Wolbachia endosymbiont of Hymenoptera sp. BIOUG18784-F01	LR799572
Wolbachia endosymbiont of Hymenoptera sp. BIOUG18784-G05	LR799573
Wolbachia endosymbiont of Hymenoptera sp. BIOUG18784-G06	LR799574
Wolbachia endosymbiont of Hymenoptera sp. BIOUG18784-H03	LR799575
Wolbachia endosymbiont of Hymenoptera sp. BIOUG18785-B11	LR799576
Wolbachia endosymbiont of Hymenoptera sp. BIOUG18807-H10	LR799578
Wolbachia endosymbiont of Hymenoptera sp. BIOUG18813-F01	LR799581
Wolbachia endosymbiont of Hymenoptera sp. BIOUG18856-A04	LR799604
Wolbachia endosymbiont of Hymenoptera sp. BIOUG18868-G08	LR799607
Wolbachia endosymbiont of Hymenoptera sp. BIOUG18871-E10	LR799610
Wolbachia endosymbiont of Hymenoptera sp. BIOUG18872-C02	LR799612
Wolbachia endosymbiont of Hymenoptera sp. BIOUG18901-C03	LR799623
Wolbachia endosymbiont of Hymenoptera sp. BIOUG18901-G07	LR799625
Wolbachia endosymbiont of Hymenoptera sp. BIOUG18902-B10	LR799627
Wolbachia endosymbiont of Hymenoptera sp. BIOUG18902-C12	LR799628
Wolbachia endosymbiont of Hymenoptera sp. BIOUG18902-D01	LR799629
Wolbachia endosymbiont of Hymenoptera sp. BIOUG18902-E08	LR799630
Wolbachia endosymbiont of Hymenoptera sp. BIOUG18903-A06	LR799631
Wolbachia endosymbiont of Hymenoptera sp. BIOUG18903-C05	LR799632
Wolbachia endosymbiont of Hymenoptera sp. BIOUG18904-D03	LR799633
Wolbachia endosymbiont of Hymenoptera sp. BIOUG18925-A03	LR799636
Wolbachia endosymbiont of Hymenoptera sp. BIOUG18925-A10	LR799637
Wolbachia endosymbiont of Hymenoptera sp. BIOUG18925-F02	LR799638
Wolbachia endosymbiont of Hymenoptera sp. BIOUG18925-F06	LR799639
Wolbachia endosymbiont of Hymenoptera sp. BIOUG18926-D11	LR799640
Wolbachia endosymbiont of Hymenoptera sp. BIOUG18949-B12	LR799641
Wolbachia endosymbiont of Hymenoptera sp. BIOUG18986-F01	LR799674
Wolbachia endosymbiont of Hymenoptera sp. BIOUG18986-G11	LR799675
Wolbachia endosymbiont of Hymenoptera sp. BIOUG18995-F04	LR799677
Wolbachia endosymbiont of Hymenoptera sp. BIOUG18996-B09	LR799679
Wolbachia endosymbiont of Hymenoptera sp. BIOUG18996-F05	LR799680
Wolbachia endosymbiont of Hymenoptera sp. BIOUG18997-F11	LR799681
Wolbachia endosymbiont of Hymenoptera sp. BIOUG19034-F08	LR799682
Wolbachia endosymbiont of Hymenoptera sp. BIOUG19035-G12	LR799684
Wolbachia endosymbiont of Hymenoptera sp. BIOUG19046-F09	LR799685
Wolbachia endosymbiont of Hymenoptera sp. BIOUG19046-H04	LR799686
Wolbachia endosymbiont of Hymenoptera sp. BIOUG19046-H06	LR799687
Wolbachia endosymbiont of Hymenoptera sp. BIOUG19047-B09	LR799688
Wolbachia endosymbiont of Hymenoptera sp. BIOUG19047-E04	LR799689
Wolbachia endosymbiont of Hymenoptera sp. BIOUG19047-F01	LR799690
Wolbachia endosymbiont of Hymenoptera sp. BIOUG19120-G04	LR799691
Wolbachia endosymbiont of Hymenoptera sp. BIOUG19134-C04	LR799692
Wolbachia endosymbiont of Hymenoptera sp. BIOUG19167-B07	LR799717
Wolbachia endosymbiont of Hymenoptera sp. BIOUG19167-B11	LR799718
Wolbachia endosymbiont of Hymenoptera sp. BIOUG19267-D01	LR799723
Wolbachia endosymbiont of Hymenoptera sp. BIOUG19267-D02	LR799724
Wolbachia endosymbiont of Hymenoptera sp. BIOUG19268-C02	LR799725
Wolbachia endosymbiont of Hymenoptera sp. BIOUG19268-C10	LR799726
Wolbachia endosymbiont of Hymenoptera sp. BIOUG19278-G04	LR799728
Wolbachia endosymbiont of Hymenoptera sp. BIOUG19350-D10	LR799733
Wolbachia endosymbiont of Hymenoptera sp. BIOUG19371-E06	LR799734
Wolbachia endosymbiont of Hymenoptera sp. BIOUG19381-C09	LR799735
Wolbachia endosymbiont of Hymenoptera sp. BIOUG19409-A02	LR799747
Wolbachia endosymbiont of Hymenoptera sp. BIOUG19478-E03	LR799750
Wolbachia endosymbiont of Hymenoptera sp. BIOUG19479-H02	LR799751
Wolbachia endosymbiont of Hymenoptera sp. BIOUG19492-F09	LR799753
Wolbachia endosymbiont of Hymenoptera sp. BIOUG19553-D10	LR799757
Wolbachia endosymbiont of Hymenoptera sp. BIOUG19553-F01	LR799758
Wolbachia endosymbiont of Hymenoptera sp. BIOUG19554-D04	LR799759
Wolbachia endosymbiont of Hymenoptera sp. BIOUG19576-C09	LR799760
Wolbachia endosymbiont of Hymenoptera sp. BIOUG19624-C06	LR799765
Wolbachia endosymbiont of Hymenoptera sp. BIOUG19630-F08	LR799766
Wolbachia endosymbiont of Hymenoptera sp. BIOUG19652-A06	LR799767
Wolbachia endosymbiont of Hymenoptera sp. BIOUG19652-E11	LR799768
Wolbachia endosymbiont of Hymenoptera sp. BIOUG19695-C01	LR799787
Wolbachia endosymbiont of Hymenoptera sp. BIOUG19697-A02	LR799788
Wolbachia endosymbiont of Hymenoptera sp. BIOUG19701-A06	LR799791
Wolbachia endosymbiont of Hymenoptera sp. BIOUG19825-G08	LR799798
Wolbachia endosymbiont of Hymenoptera sp. BIOUG19862-H04	LR799800
Wolbachia endosymbiont of Hymenoptera sp. BIOUG19940-F01	LR799805
Wolbachia endosymbiont of Hymenoptera sp. BIOUG19942-H01	LR799806
Wolbachia endosymbiont of Hymenoptera sp. BIOUG19943-D01	LR799807
Wolbachia endosymbiont of Hymenoptera sp. BIOUG19943-D06	LR799808
Wolbachia endosymbiont of Hymenoptera sp. BIOUG19944-D04	LR799809
Wolbachia endosymbiont of Hymenoptera sp. BIOUG19995-G02	LR799812
Wolbachia endosymbiont of Hymenoptera sp. BIOUG20021-F01	LR799820
Wolbachia endosymbiont of Hymenoptera sp. BIOUG20021-F11	LR799821
Wolbachia endosymbiont of Hymenoptera sp. BIOUG20094-F09	LR799830
Wolbachia endosymbiont of Hymenoptera sp. BIOUG20103-G12	LR799833
Wolbachia endosymbiont of Hymenoptera sp. BIOUG20144-G10	LR799835
Wolbachia endosymbiont of Hymenoptera sp. BIOUG20168-C03	LR799836
Wolbachia endosymbiont of Hymenoptera sp. BIOUG20216-H07	LR799840
Wolbachia endosymbiont of Hymenoptera sp. BIOUG20273-D02	LR799851
Wolbachia endosymbiont of Hymenoptera sp. BIOUG20276-G09	LR799855
Wolbachia endosymbiont of Hymenoptera sp. BIOUG20278-E10	LR799856
Wolbachia endosymbiont of Hymenoptera sp. BIOUG20317-D01	LR799859
Wolbachia endosymbiont of Hymenoptera sp. BIOUG20317-H03	LR799860
Wolbachia endosymbiont of Hymenoptera sp. BIOUG20319-F04	LR799862
Wolbachia endosymbiont of Hymenoptera sp. BIOUG20319-F06	LR799863
Wolbachia endosymbiont of Hymenoptera sp. BIOUG20355-F11	LR799866
Wolbachia endosymbiont of Hymenoptera sp. BIOUG20355-H02	LR799867
Wolbachia endosymbiont of Hymenoptera sp. BIOUG20357-D09	LR799868
Wolbachia endosymbiont of Hymenoptera sp. BIOUG20358-E02	LR799869
Wolbachia endosymbiont of Hymenoptera sp. BIOUG20366-A07	LR799870
Wolbachia endosymbiont of Hymenoptera sp. BIOUG20367-H04	LR799871
Wolbachia endosymbiont of Hymenoptera sp. BIOUG20438-A09	LR799875
Wolbachia endosymbiont of Hymenoptera sp. BIOUG20502-F09	LR799879
Wolbachia endosymbiont of Hymenoptera sp. BIOUG20518-B11	LR799881
Wolbachia endosymbiont of Hymenoptera sp. BIOUG20534-B05	LR799882
Wolbachia endosymbiont of Hymenoptera sp. BIOUG20534-H09	LR799883
Wolbachia endosymbiont of Hymenoptera sp. BIOUG20535-B06	LR799884
Wolbachia endosymbiont of Hymenoptera sp. BIOUG20544-H06	LR799885
Wolbachia endosymbiont of Hymenoptera sp. BIOUG20670-D04	LR799886
Wolbachia endosymbiont of Hymenoptera sp. BIOUG20999-A08	LR799889
Wolbachia endosymbiont of Hymenoptera sp. BIOUG20999-G07	LR799890
Wolbachia endosymbiont of Phoridae sp. BIOUG19825-C02	LR799797
Wolbachia endosymbiont of Psocodea sp. BIOUG19484-E08	LR799752
Wolbachia endosymbiont of Psocodea sp. BIOUG20208-H07	LR799838
Wolbachia endosymbiont of Psocodea sp. BIOUG20298-A03	LR798814
Wolbachia endosymbiont of Psocodea sp. BIOUG20298-C03	LR798815
Wolbachia endosymbiont of Psocodea sp. BIOUG20298-C04	LR798816
Wolbachia endosymbiont of Psocodea sp. BIOUG20333-A07	LR799865
Wolbachia endosymbiont of Sciaridae sp. BIOUG14645-G01	LR799294
Wolbachia wClec supergroup F	AP013028
Wolbachia wFol supergroup E	CP015510
Wolbachia wMel supergroup A	CP042445
Wolbachia wPip supergroup B	AM999887

## Sheet: Figure 3
Rickettsia Host Taxa	COI Accession Numbers	Bold=sequences generated in this study
Acyrthosiphon pisum	FJ666777
Amaurobioides africana	KU600824
Anopheles plumbeus	LR813674
Arachnida sp. BIOUG11725-H06	LR799094
Arachnida sp. BIOUG12158-F05	LR799121
Arachnida sp. BIOUG12267-H01	LR799131
Arachnida sp. BIOUG16718-E05	LR799382
Arachnida sp. BIOUG18855-B03	LR799603
Araneae sp. BIOUG20274-G08	LR799854
Belytinae sp. BIOUG12247-G09	LR799126
Boletina villosa BIOUG10585-E02	LR799001
Boletina villosa BIOUG12657-H04	LR799160
Boletina villosa BIOUG12688-E05	LR799163
Bombyliidae sp.	FJ666776
Cacopsylla melanoneura BIOUG16781-G01	LR799383
Calopteryx maculata	KM383849
Calyptostomatidae sp. BIOUG03995-E06	LR798841
Cecidomyiidae sp. BIOUG09528-H02	LR798954
Cecidomyiidae sp. BIOUG10258-G06	LR798966
Cecidomyiidae sp. BIOUG10694-H11	LR799008
Cecidomyiidae sp. BIOUG12559-D05	LR799154
Ceraphronidae sp. BIOUG10000-C10	LR798961
Ceraphronidae sp. BIOUG10000-F03	LR798962
Ceraphronidae sp. BIOUG11445-G12	LR799062
Ceraphronidae sp. BIOUG14438-E11	LR799287
Ceraphronidae sp. BIOUG20103-E03	LR799831
Cerodontha sp. BIOUG19553-C10	LR799756
Chamaepsylla hartigii BIOUG11473-H07	LR799067
Chironomidae sp. BIOUG12692-H09	LR799166
Chironomidae sp. BIOUG17403-F09	LR799414
Chironomidae sp. BIOUG18682-A09	LR799565
Chironomidae sp. BIOUG19931-G07	LR799804
Chrysopa formosa	MF156654
Coegnarion mercuriale	LR778307
Coegnarion puella	LR778306
Coleoptera sp. BIOUG16616-E06	LR799377
Coleoptera sp. BIOUG18338-C05	LR799495
Coleoptera sp. BIOUG19398-D10	LR799737
Coleoptera sp. BIOUG20195-H07	LR799837
Coleoptera sp. BIOUG20286-B06	LR798810
Coleoptera sp. BIOUG20286-C11	LR798811
Coleoptera sp. BIOUG20445-G04	LR799876
Coleoptera sp. BIOUG21218-A05	LR799900
Coleoptera sp. BIOUG21218-A08	LR799901
Coleoptera sp. BIOUG21218-A10	LR799902
Coleoptera sp. BIOUG21218-B10	LR799903
Coleoptera sp. BIOUG21218-C02	LR799904
Coleoptera sp. BIOUG21218-C05	LR799905
Coleoptera sp. BIOUG21218-C08	LR799906
Coleoptera sp. BIOUG21218-C11	LR799907
Coleoptera sp. BIOUG21218-D01	LR799908
Coleoptera sp. BIOUG21218-D02	LR799909
Coleoptera sp. BIOUG21218-D03	LR799910
Coleoptera sp. BIOUG21218-D07	LR799911
Coleoptera sp. BIOUG21218-D08	LR799912
Coleoptera sp. BIOUG21218-D10	LR799913
Coleoptera sp. BIOUG21218-E04	LR799914
Coleoptera sp. BIOUG21218-E06	LR799915
Coleoptera sp. BIOUG21218-F04	LR799916
Coleoptera sp. BIOUG21218-F07	LR799918
Coleoptera sp. BIOUG21218-G02	LR799919
Coleoptera sp. BIOUG21218-G07	LR799920
Coleoptera sp. BIOUG21218-G11	LR799921
Coleoptera sp. BIOUG21218-H03	LR799922
Coleoptera sp. BIOUG21218-H05	LR799923
Coleoptera sp. BIOUG21218-H11	LR799924
Coleoptera sp. BIOUG21219-A05	LR799925
Coleoptera sp. BIOUG21219-A07	LR799926
Coleoptera sp. BIOUG21219-A09	LR799927
Coleoptera sp. BIOUG21219-C02	LR799929
Coleoptera sp. BIOUG21219-C04	LR799930
Culicoides duddinsgtoni 1	KY765401
Culicoides duddinsgtoni 2	KY765402
Culicoides impunctatus	KY765403
Culicoides newsteadi N1	KY765398
Culicoides newsteadi N3	KY765399
Culicoides newsteadi N5	KY765400
Culicoides pulicaris haplotype 1	KY765404
Culicoides pulicaris haplotype 2	KY765405
Culicoides riethi	KY765406
Culicoides stigma	KY765408
Dermaptera sp. BIOUG15148-E11	LR799309
Diapriidae sp. BIOUG10403-F02	LR798975
Diapriidae sp. BIOUG10494-C02	LR798987
Diapriidae sp. BIOUG11077-G04	LR799042
Diapriidae sp. BIOUG11109-D07	LR799046
Diapriidae sp. BIOUG11287-D01	LR799054
Diapriidae sp. BIOUG12296-F05	LR799135
Diapriidae sp. BIOUG12651-B03	LR799155
Diapriidae sp. BIOUG12754-F03	LR799180
Diapriidae sp. BIOUG13171-F03	LR799198
Diapriidae sp. BIOUG17263-B09	LR799400
Diapriidae sp. BIOUG17366-H07	LR799410
Diapriidae sp. BIOUG17786-A03	LR799452
Diapriidae sp. BIOUG18141-E05	LR799483
Diapriidae sp. BIOUG18544-F02	LR799552
Diapriidae sp. BIOUG20209-A04	LR799839
Diplopoda sp. BIOUG19280-B09	LR799729
Diptera sp. BIOUG02820-D08	LR798818
Diptera sp. BIOUG02824-B06	LR798819
Diptera sp. BIOUG02849-G08	LR798820
Diptera sp. BIOUG03644-G07	LR798835
Diptera sp. BIOUG03709-A02	LR798837
Diptera sp. BIOUG04045-B06	LR798842
Diptera sp. BIOUG04645-D05	LR798859
Diptera sp. BIOUG05957-C07	LR798881
Diptera sp. BIOUG05984-A07	LR798883
Diptera sp. BIOUG05984-H05	LR798884
Diptera sp. BIOUG05985-A07	LR798885
Diptera sp. BIOUG05985-E08	LR798886
Diptera sp. BIOUG05986-H01	LR798887
Diptera sp. BIOUG07176-F03	LR798890
Diptera sp. BIOUG07499-B09	LR798893
Diptera sp. BIOUG07582-B09	LR798896
Diptera sp. BIOUG08165-E01	LR798901
Diptera sp. BIOUG08169-H08	LR798902
Diptera sp. BIOUG08291-C02	LR798903
Diptera sp. BIOUG08291-C08	LR798904
Diptera sp. BIOUG08291-C11	LR798905
Diptera sp. BIOUG08291-E12	LR798906
Diptera sp. BIOUG08291-H02	LR798907
Diptera sp. BIOUG08291-H06	LR798908
Diptera sp. BIOUG08295-A12	LR798909
Diptera sp. BIOUG08295-C03	LR798910
Diptera sp. BIOUG08295-D02	LR798911
Diptera sp. BIOUG08295-E02	LR798912
Diptera sp. BIOUG08295-E07	LR798913
Diptera sp. BIOUG08295-G02	LR798914
Diptera sp. BIOUG08295-G06	LR798915
Diptera sp. BIOUG08295-G07	LR798916
Diptera sp. BIOUG08295-G08	LR798917
Diptera sp. BIOUG08295-G11	LR798918
Diptera sp. BIOUG08295-H03	LR798919
Diptera sp. BIOUG08295-H08	LR798920
Diptera sp. BIOUG08296-A04	LR798921
Diptera sp. BIOUG08296-D02	LR798922
Diptera sp. BIOUG08296-G11	LR798923
Diptera sp. BIOUG08332-A01	LR798925
Diptera sp. BIOUG08332-A09	LR798926
Diptera sp. BIOUG08332-B02	LR798927
Diptera sp. BIOUG08332-C12	LR798928
Diptera sp. BIOUG08332-D02	LR798929
Diptera sp. BIOUG08332-E01	LR798930
Diptera sp. BIOUG08332-F05	LR798931
Diptera sp. BIOUG08333-B08	LR798932
Diptera sp. BIOUG08333-C03	LR798933
Diptera sp. BIOUG08333-C08	LR798934
Diptera sp. BIOUG08333-D12	LR798935
Diptera sp. BIOUG08333-E04	LR798936
Diptera sp. BIOUG08333-F12	LR798937
Diptera sp. BIOUG08333-G05	LR798938
Diptera sp. BIOUG08333-G08	LR798939
Diptera sp. BIOUG08333-G09	LR798940
Diptera sp. BIOUG08333-G12	LR798941
Diptera sp. BIOUG08333-H09	LR798942
Diptera sp. BIOUG08394-D02	LR798943
Diptera sp. BIOUG10146-A02	LR798965
Diptera sp. BIOUG10341-A11	LR798969
Diptera sp. BIOUG10341-H07	LR798970
Diptera sp. BIOUG10419-G02	LR798976
Diptera sp. BIOUG10480-B11	LR798984
Diptera sp. BIOUG10663-D10	LR799004
Diptera sp. BIOUG10663-F03	LR799005
Diptera sp. BIOUG10663-F05	LR799006
Diptera sp. BIOUG10711-A08	LR799011
Diptera sp. BIOUG10711-C03	LR799012
Diptera sp. BIOUG10711-E11	LR799013
Diptera sp. BIOUG10712-C09	LR799014
Diptera sp. BIOUG10713-C10	LR799015
Diptera sp. BIOUG10714-F05	LR799016
Diptera sp. BIOUG10716-B12	LR799017
Diptera sp. BIOUG10973-G06	LR799032
Diptera sp. BIOUG11024-B09	LR799038
Diptera sp. BIOUG11024-C01	LR799039
Diptera sp. BIOUG11345-D03	LR799056
Diptera sp. BIOUG11496-C01	LR799070
Diptera sp. BIOUG11773-D04	LR799096
Diptera sp. BIOUG11861-F10	LR799101
Diptera sp. BIOUG12044-E10	LR799116
Diptera sp. BIOUG12130-B03	LR799120
Diptera sp. BIOUG12167-D12	LR799122
Diptera sp. BIOUG12169-B11	LR799123
Diptera sp. BIOUG12171-C07	LR799124
Diptera sp. BIOUG12174-C03	LR799125
Diptera sp. BIOUG12657-H02	LR799158
Diptera sp. BIOUG12657-H03	LR799159
Diptera sp. BIOUG12657-H09	LR799161
Diptera sp. BIOUG12657-H11	LR799162
Diptera sp. BIOUG12689-C08	LR799164
Diptera sp. BIOUG12690-C08	LR799165
Diptera sp. BIOUG12711-E08	LR799172
Diptera sp. BIOUG12716-C01	LR799176
Diptera sp. BIOUG12979-E07	LR799193
Diptera sp. BIOUG13524-G03	LR799217
Diptera sp. BIOUG13524-G06	LR799218
Diptera sp. BIOUG13524-G08	LR799219
Diptera sp. BIOUG13637-E03	LR799222
Diptera sp. BIOUG13740-B11	LR799238
Diptera sp. BIOUG13882-G01	LR799239
Diptera sp. BIOUG13888-A07	LR799240
Diptera sp. BIOUG13953-G10	LR799245
Diptera sp. BIOUG13966-D09	LR799246
Diptera sp. BIOUG14827-A07	LR799301
Diptera sp. BIOUG16219-B02	LR799338
Diptera sp. BIOUG16278-C11	LR799346
Diptera sp. BIOUG16705-A05	LR799381
Diptera sp. BIOUG16907-B02	LR799387
Diptera sp. BIOUG17236-F10	LR799398
Diptera sp. BIOUG17257-A07	LR799399
Diptera sp. BIOUG17753-A05	LR799448
Diptera sp. BIOUG17753-F11	LR799449
Diptera sp. BIOUG17753-G01	LR799450
Diptera sp. BIOUG17753-G03	LR799451
Diptera sp. BIOUG18197-A02	LR799491
Diptera sp. BIOUG18197-G06	LR799492
Diptera sp. BIOUG18841-G04	LR799587
Diptera sp. BIOUG18842-F02	LR799588
Diptera sp. BIOUG18842-F04	LR799589
Diptera sp. BIOUG18842-F12	LR799590
Diptera sp. BIOUG18842-G12	LR799591
Diptera sp. BIOUG18842-H11	LR799592
Diptera sp. BIOUG18843-A04	LR799593
Diptera sp. BIOUG18843-A09	LR799594
Diptera sp. BIOUG18843-B07	LR799595
Diptera sp. BIOUG18843-B11	LR799596
Diptera sp. BIOUG18843-E05	LR799597
Diptera sp. BIOUG18843-E09	LR799599
Diptera sp. BIOUG18843-F01	LR799600
Diptera sp. BIOUG18843-F04	LR799601
Diptera sp. BIOUG18843-F11	LR799602
Diptera sp. BIOUG18980-B10	LR799654
Diptera sp. BIOUG18980-B11	LR799655
Diptera sp. BIOUG18980-C07	LR799656
Diptera sp. BIOUG18980-D01	LR799657
Diptera sp. BIOUG18980-D02	LR799658
Diptera sp. BIOUG18980-D07	LR799659
Diptera sp. BIOUG18980-D09	LR799660
Diptera sp. BIOUG18980-D11	LR799661
Diptera sp. BIOUG18980-E01	LR799662
Diptera sp. BIOUG18980-E10	LR799663
Diptera sp. BIOUG18980-F01	LR799664
Diptera sp. BIOUG18980-F03	LR799665
Diptera sp. BIOUG18980-F04	LR799666
Diptera sp. BIOUG18980-F05	LR799667
Diptera sp. BIOUG18980-G04	LR799668
Diptera sp. BIOUG18980-G08	LR799669
Diptera sp. BIOUG18980-G11	LR799670
Diptera sp. BIOUG18989-F08	LR799676
Diptera sp. BIOUG19149-A01	LR799693
Diptera sp. BIOUG19149-A06	LR799694
Diptera sp. BIOUG19149-A09	LR799695
Diptera sp. BIOUG19149-B10	LR799696
Diptera sp. BIOUG19149-E05	LR799697
Diptera sp. BIOUG19149-H06	LR799698
Diptera sp. BIOUG19538-B12	LR799754
Diptera sp. BIOUG19539-G10	LR799755
Diptera sp. BIOUG19611-G09	LR799761
Diptera sp. BIOUG19771-G04	LR799793
Dolichopodidae sp. BIOUG14788-F12	LR799298
Dytiscidae sp. BIOUG21219-B07	LR799928
Enallagma cyathigerum Enc1	LR778304
Enallagma cyathigerum Ud6	LR812148
Eucharitidae sp.	KC182318
Eurytomidae sp. BIOUG17272-A01	LR799405
Flatidae sp. BIOUG17121-C06	LR799393
Flavina sp.	HM452248
Formicidae sp.	KP421783
Fulgoroidea sp. BIOUG08331-C03	LR798924
Fulgoroidea sp. BIOUG09067-A04	LR798947
Glyptotendipes sp. Cu1	LR812141
Hemiptera sp. BIOUG03055-B08	LR798822
Hemiptera sp. BIOUG03055-F05	LR798823
Hemiptera sp. BIOUG03055-G03	LR798824
Hemiptera sp. BIOUG03055-H01	LR798825
Hemiptera sp. BIOUG03055-H04	LR798826
Hemiptera sp. BIOUG03055-H07	LR798827
Hemiptera sp. BIOUG03158-A06	LR798831
Hemiptera sp. BIOUG03158-B01	LR798832
Hemiptera sp. BIOUG04243-E01	LR798843
Hemiptera sp. BIOUG04243-E12	LR798844
Hemiptera sp. BIOUG04243-G11	LR798845
Hemiptera sp. BIOUG04359-H10	LR798847
Hemiptera sp. BIOUG04494-E03	LR798848
Hemiptera sp. BIOUG04572-A10	LR798849
Hemiptera sp. BIOUG04572-B02	LR798850
Hemiptera sp. BIOUG04572-B03	LR798851
Hemiptera sp. BIOUG04572-B06	LR798852
Hemiptera sp. BIOUG04572-B07	LR798853
Hemiptera sp. BIOUG04572-B08	LR798854
Hemiptera sp. BIOUG04572-C01	LR798855
Hemiptera sp. BIOUG04572-C04	LR798856
Hemiptera sp. BIOUG04572-C05	LR798857
Hemiptera sp. BIOUG04616-A02	LR798858
Hemiptera sp. BIOUG05384-A02	LR798862
Hemiptera sp. BIOUG05384-A12	LR798863
Hemiptera sp. BIOUG05384-C09	LR798864
Hemiptera sp. BIOUG05384-D03	LR798865
Hemiptera sp. BIOUG05384-D07	LR798866
Hemiptera sp. BIOUG05384-D10	LR798867
Hemiptera sp. BIOUG05384-E02	LR798868
Hemiptera sp. BIOUG05384-E03	LR798869
Hemiptera sp. BIOUG05384-E06	LR798870
Hemiptera sp. BIOUG05384-E09	LR798871
Hemiptera sp. BIOUG05384-F02	LR798872
Hemiptera sp. BIOUG05384-F03	LR798873
Hemiptera sp. BIOUG05384-F11	LR798874
Hemiptera sp. BIOUG05384-G06	LR798875
Hemiptera sp. BIOUG05384-G07	LR798876
Hemiptera sp. BIOUG07448-F07	LR798892
Hemiptera sp. BIOUG08435-G03	LR798944
Hemiptera sp. BIOUG09146-A05	LR798948
Hemiptera sp. BIOUG09146-E05	LR798949
Hemiptera sp. BIOUG09146-E06	LR798950
Hemiptera sp. BIOUG09229-A08	LR798951
Hemiptera sp. BIOUG09259-A02	LR798952
Hemiptera sp. BIOUG09317-G05	LR798953
Hemiptera sp. BIOUG09729-H07	LR798956
Hemiptera sp. BIOUG09798-D12	LR798958
Hemiptera sp. BIOUG09798-H08	LR798959
Hemiptera sp. BIOUG10275-H02	LR798967
Hemiptera sp. BIOUG10347-A07	LR798971
Hemiptera sp. BIOUG10347-D05	LR798972
Hemiptera sp. BIOUG10347-E06	LR798973
Hemiptera sp. BIOUG10464-C12	LR798979
Hemiptera sp. BIOUG10464-E03	LR798980
Hemiptera sp. BIOUG10464-E07	LR798981
Hemiptera sp. BIOUG10464-F02	LR798983
Hemiptera sp. BIOUG10500-B01	LR798989
Hemiptera sp. BIOUG10753-E06	LR799021
Hemiptera sp. BIOUG10773-H11	LR799022
Hemiptera sp. BIOUG10854-E10	LR799029
Hemiptera sp. BIOUG11216-B02	LR799050
Hemiptera sp. BIOUG11383-D10	LR799058
Hemiptera sp. BIOUG12300-F03	LR799137
Hemiptera sp. BIOUG12300-G06	LR799138
Hemiptera sp. BIOUG12300-H08	LR799139
Hemiptera sp. BIOUG12387-B02	LR799141
Hemiptera sp. BIOUG12387-B03	LR799142
Hemiptera sp. BIOUG12387-B06	LR799143
Hemiptera sp. BIOUG12387-B12	LR799144
Hemiptera sp. BIOUG12387-D05	LR799145
Hemiptera sp. BIOUG12387-H01	LR799146
Hemiptera sp. BIOUG12514-C05	LR799151
Hemiptera sp. BIOUG12514-D03	LR799152
Hemiptera sp. BIOUG12514-H08	LR799153
Hemiptera sp. BIOUG12990-D06	LR799194
Hemiptera sp. BIOUG13203-H08	LR799206
Hemiptera sp. BIOUG13338-B09	LR799208
Hemiptera sp. BIOUG13448-B02	LR799214
Hemiptera sp. BIOUG13513-D06	LR799216
Hemiptera sp. BIOUG13588-C05	LR799221
Hemiptera sp. BIOUG13697-B07	LR799235
Hemiptera sp. BIOUG13971-F02	LR799247
Hemiptera sp. BIOUG14029-E08	LR799248
Hemiptera sp. BIOUG14264-B08	LR799269
Hemiptera sp. BIOUG14485-D02	LR799289
Hemiptera sp. BIOUG14485-F07	LR799290
Hemiptera sp. BIOUG14543-H11	LR799291
Hemiptera sp. BIOUG14719-D10	LR799296
Hemiptera sp. BIOUG14750-B10	LR799297
Hemiptera sp. BIOUG14803-C01	LR799300
Hemiptera sp. BIOUG14932-D11	LR799307
Hemiptera sp. BIOUG14932-F10	LR799308
Hemiptera sp. BIOUG15204-C10	LR799310
Hemiptera sp. BIOUG15204-F07	LR799311
Hemiptera sp. BIOUG15359-F01	LR799314
Hemiptera sp. BIOUG15929-C09	LR799326
Hemiptera sp. BIOUG16173-G08	LR799329
Hemiptera sp. BIOUG16221-D02	LR799339
Hemiptera sp. BIOUG16221-D05	LR799340
Hemiptera sp. BIOUG16221-E04	LR799341
Hemiptera sp. BIOUG16221-E08	LR799342
Hemiptera sp. BIOUG16221-F04	LR799343
Hemiptera sp. BIOUG16221-F07	LR799344
Hemiptera sp. BIOUG16341-A10	LR799349
Hemiptera sp. BIOUG16341-C04	LR799350
Hemiptera sp. BIOUG16341-C08	LR799351
Hemiptera sp. BIOUG16341-E10	LR799352
Hemiptera sp. BIOUG16387-G10	LR799356
Hemiptera sp. BIOUG16701-F07	LR799379
Hemiptera sp. BIOUG17269-D09	LR799404
Hemiptera sp. BIOUG17443-H03	LR799419
Hemiptera sp. BIOUG17492-H11	LR799423
Hemiptera sp. BIOUG17697-E09	LR799446
Hemiptera sp. BIOUG17814-C09	LR799453
Hemiptera sp. BIOUG17814-E12	LR799456
Hemiptera sp. BIOUG17814-F05	LR799457
Hemiptera sp. BIOUG17814-F06	LR799458
Hemiptera sp. BIOUG17814-G07	LR799459
Hemiptera sp. BIOUG17814-G08	LR799460
Hemiptera sp. BIOUG17814-G10	LR799461
Hemiptera sp. BIOUG17814-G11	LR799462
Hemiptera sp. BIOUG17814-G12	LR799463
Hemiptera sp. BIOUG17814-H09	LR799464
Hemiptera sp. BIOUG18239-A02	LR799493
Hemiptera sp. BIOUG18293-B07	LR799494
Hemiptera sp. BIOUG18362-B08	LR799496
Hemiptera sp. BIOUG18402-B05	LR799498
Hemiptera sp. BIOUG18830-E01	LR799582
Hemiptera sp. BIOUG18830-E08	LR799583
Hemiptera sp. BIOUG18830-E12	LR799584
Hemiptera sp. BIOUG18831-A05	LR799585
Hemiptera sp. BIOUG18832-C10	LR799586
Hemiptera sp. BIOUG18923-B08	LR799635
Hemiptera sp. BIOUG19386-H01	LR799736
Hemiptera sp. BIOUG19403-C04	LR799739
Hemiptera sp. BIOUG19403-C09	LR799740
Hemiptera sp. BIOUG19403-E04	LR799741
Hemiptera sp. BIOUG19403-E07	LR799742
Hemiptera sp. BIOUG19659-D04	LR799781
Hemiptera sp. BIOUG19659-E04	LR799784
Hemiptera sp. BIOUG19659-G06	LR799786
Hemiptera sp. BIOUG19699-B08	LR799790
Hemiptera sp. BIOUG19865-C07	LR799803
Hemiptera sp. BIOUG20006-A11	LR799813
Hemiptera sp. BIOUG20006-D08	LR799814
Hemiptera sp. BIOUG20006-E01	LR799815
Hemiptera sp. BIOUG20052-A12	LR799823
Hemiptera sp. BIOUG20052-C10	LR799824
Hemiptera sp. BIOUG20052-F05	LR799825
Hemiptera sp. BIOUG20052-H07	LR799826
Hemiptera sp. BIOUG20053-G12	LR799829
Hemiptera sp. BIOUG20266-A01	LR799843
Hemiptera sp. BIOUG20266-A07	LR799844
Hemiptera sp. BIOUG20267-F06	LR799846
Hemiptera sp. BIOUG20268-C05	LR799850
Hemiptera sp. BIOUG21133-C08	LR799894
Hemiptera sp. BIOUG21133-D09	LR799895
Hemiptera sp. BIOUG21133-E06	LR799896
Hemiptera sp. BIOUG21133-E07	LR799897
Hemiptera sp. BIOUG21133-H05	LR799898
Hilara interstincta Hi3	LR812142
Hybotidae sp. BIOUG21469-E07	LR799934
Hymenoptera sp. BIOUG03466-C04	LR798834
Hymenoptera sp. BIOUG03796-H08	LR798838
Hymenoptera sp. BIOUG04285-C11	LR798846
Hymenoptera sp. BIOUG05036-F05	LR798861
Hymenoptera sp. BIOUG05958-G02	LR798882
Hymenoptera sp. BIOUG07977-G06	LR798900
Hymenoptera sp. BIOUG09607-F08	LR798955
Hymenoptera sp. BIOUG09767-E01	LR798957
Hymenoptera sp. BIOUG09812-B01	LR798960
Hymenoptera sp. BIOUG10051-B07	LR798963
Hymenoptera sp. BIOUG10331-B01	LR798968
Hymenoptera sp. BIOUG10428-A05	LR798977
Hymenoptera sp. BIOUG10428-F03	LR798978
Hymenoptera sp. BIOUG10490-E11	LR798985
Hymenoptera sp. BIOUG10491-A07	LR798986
Hymenoptera sp. BIOUG10519-F03	LR798990
Hymenoptera sp. BIOUG10534-E09	LR798991
Hymenoptera sp. BIOUG10550-B07	LR798992
Hymenoptera sp. BIOUG10552-A09	LR798993
Hymenoptera sp. BIOUG10561-C09	LR798994
Hymenoptera sp. BIOUG10577-F08	LR798997
Hymenoptera sp. BIOUG10577-H09	LR798998
Hymenoptera sp. BIOUG10578-A10	LR798999
Hymenoptera sp. BIOUG10578-E08	LR799000
Hymenoptera sp. BIOUG10586-H06	LR799002
Hymenoptera sp. BIOUG10637-E07	LR799003
Hymenoptera sp. BIOUG10679-A04	LR799007
Hymenoptera sp. BIOUG10701-B04	LR799010
Hymenoptera sp. BIOUG10818-B10	LR799024
Hymenoptera sp. BIOUG10818-D11	LR799025
Hymenoptera sp. BIOUG10818-F10	LR799026
Hymenoptera sp. BIOUG10835-A09	LR799027
Hymenoptera sp. BIOUG10836-A11	LR799028
Hymenoptera sp. BIOUG10873-E06	LR799030
Hymenoptera sp. BIOUG10980-A09	LR799033
Hymenoptera sp. BIOUG10980-B07	LR799034
Hymenoptera sp. BIOUG10980-G03	LR799035
Hymenoptera sp. BIOUG11011-E08	LR799036
Hymenoptera sp. BIOUG11020-A09	LR799037
Hymenoptera sp. BIOUG11037-B01	LR799040
Hymenoptera sp. BIOUG11060-A04	LR799041
Hymenoptera sp. BIOUG11107-F02	LR799044
Hymenoptera sp. BIOUG11107-G06	LR799045
Hymenoptera sp. BIOUG11166-F02	LR799048
Hymenoptera sp. BIOUG11262-C11	LR799051
Hymenoptera sp. BIOUG11338-E05	LR799055
Hymenoptera sp. BIOUG11392-A11	LR799059
Hymenoptera sp. BIOUG11479-G04	LR799068
Hymenoptera sp. BIOUG11490-C04	LR799069
Hymenoptera sp. BIOUG11542-C08	LR799071
Hymenoptera sp. BIOUG11542-D04	LR799072
Hymenoptera sp. BIOUG11542-D08	LR799073
Hymenoptera sp. BIOUG11542-H01	LR799074
Hymenoptera sp. BIOUG11542-H09	LR799075
Hymenoptera sp. BIOUG11546-D01	LR799076
Hymenoptera sp. BIOUG11546-F04	LR799077
Hymenoptera sp. BIOUG11582-A01	LR799079
Hymenoptera sp. BIOUG11582-G07	LR799080
Hymenoptera sp. BIOUG11583-A01	LR799081
Hymenoptera sp. BIOUG11583-C07	LR799082
Hymenoptera sp. BIOUG11598-A06	LR799086
Hymenoptera sp. BIOUG11616-F04	LR799087
Hymenoptera sp. BIOUG11647-D02	LR799089
Hymenoptera sp. BIOUG11719-G03	LR799091
Hymenoptera sp. BIOUG11723-C01	LR799092
Hymenoptera sp. BIOUG11723-G06	LR799093
Hymenoptera sp. BIOUG11783-E06	LR799097
Hymenoptera sp. BIOUG11802-D03	LR799098
Hymenoptera sp. BIOUG11803-F11	LR799099
Hymenoptera sp. BIOUG11842-D02	LR799100
Hymenoptera sp. BIOUG11876-H04	LR799102
Hymenoptera sp. BIOUG11877-C10	LR799103
Hymenoptera sp. BIOUG11877-E08	LR799104
Hymenoptera sp. BIOUG11902-G07	LR799105
Hymenoptera sp. BIOUG11905-H04	LR799106
Hymenoptera sp. BIOUG11992-A09	LR799108
Hymenoptera sp. BIOUG11992-H06	LR799109
Hymenoptera sp. BIOUG11994-A11	LR799110
Hymenoptera sp. BIOUG11994-G06	LR799111
Hymenoptera sp. BIOUG11996-A02	LR799112
Hymenoptera sp. BIOUG11999-A10	LR799113
Hymenoptera sp. BIOUG12002-D09	LR799114
Hymenoptera sp. BIOUG12004-A05	LR799115
Hymenoptera sp. BIOUG12079-D08	LR799117
Hymenoptera sp. BIOUG12087-A09	LR799118
Hymenoptera sp. BIOUG12097-B04	LR799119
Hymenoptera sp. BIOUG12248-D11	LR799128
Hymenoptera sp. BIOUG12248-H06	LR799129
Hymenoptera sp. BIOUG12291-H07	LR799133
Hymenoptera sp. BIOUG12295-E09	LR799134
Hymenoptera sp. BIOUG12371-C09	LR799140
Hymenoptera sp. BIOUG12414-C09	LR799147
Hymenoptera sp. BIOUG12487-H06	LR799148
Hymenoptera sp. BIOUG12492-F09	LR799149
Hymenoptera sp. BIOUG12497-C10	LR799150
Hymenoptera sp. BIOUG12653-B06	LR799156
Hymenoptera sp. BIOUG12695-E11	LR799167
Hymenoptera sp. BIOUG12695-F02	LR799168
Hymenoptera sp. BIOUG12696-B02	LR799169
Hymenoptera sp. BIOUG12696-D12	LR799170
Hymenoptera sp. BIOUG12697-D09	LR799171
Hymenoptera sp. BIOUG12714-A07	LR799173
Hymenoptera sp. BIOUG12714-H02	LR799174
Hymenoptera sp. BIOUG12716-B09	LR799175
Hymenoptera sp. BIOUG12751-H01	LR799179
Hymenoptera sp. BIOUG12755-H05	LR799181
Hymenoptera sp. BIOUG12797-C01	LR799182
Hymenoptera sp. BIOUG12850-E12	LR799183
Hymenoptera sp. BIOUG12974-A07	LR799185
Hymenoptera sp. BIOUG12974-B01	LR799186
Hymenoptera sp. BIOUG12974-E06	LR799187
Hymenoptera sp. BIOUG12976-A02	LR799188
Hymenoptera sp. BIOUG12976-B07	LR799189
Hymenoptera sp. BIOUG12978-C12	LR799190
Hymenoptera sp. BIOUG12978-D12	LR799191
Hymenoptera sp. BIOUG12978-F10	LR799192
Hymenoptera sp. BIOUG12991-D04	LR799195
Hymenoptera sp. BIOUG13138-C09	LR799196
Hymenoptera sp. BIOUG13165-D01	LR799197
Hymenoptera sp. BIOUG13171-F07	LR799199
Hymenoptera sp. BIOUG13171-H08	LR799200
Hymenoptera sp. BIOUG13172-B05	LR799201
Hymenoptera sp. BIOUG13173-D11	LR799202
Hymenoptera sp. BIOUG13174-A02	LR799203
Hymenoptera sp. BIOUG13174-C02	LR799204
Hymenoptera sp. BIOUG13174-C04	LR799205
Hymenoptera sp. BIOUG13390-F08	LR799210
Hymenoptera sp. BIOUG13396-C10	LR799211
Hymenoptera sp. BIOUG13436-E09	LR799212
Hymenoptera sp. BIOUG13436-G08	LR799213
Hymenoptera sp. BIOUG13495-B03	LR799215
Hymenoptera sp. BIOUG13638-H09	LR799223
Hymenoptera sp. BIOUG13639-C06	LR799224
Hymenoptera sp. BIOUG13640-C06	LR799225
Hymenoptera sp. BIOUG13641-D01	LR799226
Hymenoptera sp. BIOUG13641-F12	LR799227
Hymenoptera sp. BIOUG13642-B06	LR799228
Hymenoptera sp. BIOUG13648-C08	LR799229
Hymenoptera sp. BIOUG13648-F03	LR799230
Hymenoptera sp. BIOUG13648-H02	LR799231
Hymenoptera sp. BIOUG13649-D10	LR799232
Hymenoptera sp. BIOUG13650-A01	LR799233
Hymenoptera sp. BIOUG13650-H04	LR799234
Hymenoptera sp. BIOUG13726-A11	LR799236
Hymenoptera sp. BIOUG13731-F02	LR799237
Hymenoptera sp. BIOUG13894-F12	LR799241
Hymenoptera sp. BIOUG13935-B04	LR799242
Hymenoptera sp. BIOUG13935-F02	LR799243
Hymenoptera sp. BIOUG13936-C11	LR799244
Hymenoptera sp. BIOUG14072-H09	LR799249
Hymenoptera sp. BIOUG14073-D06	LR799250
Hymenoptera sp. BIOUG14073-H05	LR799251
Hymenoptera sp. BIOUG14076-D04	LR799252
Hymenoptera sp. BIOUG14107-D09	LR799253
Hymenoptera sp. BIOUG14107-F09	LR799254
Hymenoptera sp. BIOUG14107-H09	LR799255
Hymenoptera sp. BIOUG14169-A02	LR799256
Hymenoptera sp. BIOUG14169-C01	LR799257
Hymenoptera sp. BIOUG14169-E03	LR799258
Hymenoptera sp. BIOUG14170-F12	LR799259
Hymenoptera sp. BIOUG14171-C03	LR799260
Hymenoptera sp. BIOUG14172-F07	LR799261
Hymenoptera sp. BIOUG14197-G09	LR799263
Hymenoptera sp. BIOUG14198-F04	LR799264
Hymenoptera sp. BIOUG14285-F06	LR799270
Hymenoptera sp. BIOUG14286-B07	LR799271
Hymenoptera sp. BIOUG14286-E07	LR799272
Hymenoptera sp. BIOUG14286-H09	LR799273
Hymenoptera sp. BIOUG14287-F03	LR799274
Hymenoptera sp. BIOUG14288-D02	LR799275
Hymenoptera sp. BIOUG14390-D03	LR799277
Hymenoptera sp. BIOUG14390-E07	LR799278
Hymenoptera sp. BIOUG14408-F09	LR799279
Hymenoptera sp. BIOUG14409-F10	LR799281
Hymenoptera sp. BIOUG14410-D09	LR799282
Hymenoptera sp. BIOUG14410-F07	LR799283
Hymenoptera sp. BIOUG14437-B05	LR799284
Hymenoptera sp. BIOUG14437-H01	LR799285
Hymenoptera sp. BIOUG14438-A12	LR799286
Hymenoptera sp. BIOUG14440-F01	LR799288
Hymenoptera sp. BIOUG14801-B02	LR799299
Hymenoptera sp. BIOUG15309-B09	LR799313
Hymenoptera sp. BIOUG15810-E11	LR799321
Hymenoptera sp. BIOUG15814-E01	LR799322
Hymenoptera sp. BIOUG15814-E06	LR799323
Hymenoptera sp. BIOUG15845-A11	LR799324
Hymenoptera sp. BIOUG15961-E11	LR799327
Hymenoptera sp. BIOUG16326-D12	LR799347
Hymenoptera sp. BIOUG16334-A03	LR799348
Hymenoptera sp. BIOUG16398-H08	LR799357
Hymenoptera sp. BIOUG16399-B07	LR799358
Hymenoptera sp. BIOUG16423-C12	LR799359
Hymenoptera sp. BIOUG16548-G05	LR799365
Hymenoptera sp. BIOUG16610-H04	LR799373
Hymenoptera sp. BIOUG16611-A07	LR799374
Hymenoptera sp. BIOUG16789-H07	LR799384
Hymenoptera sp. BIOUG16805-B06	LR799385
Hymenoptera sp. BIOUG17003-E01	LR799389
Hymenoptera sp. BIOUG17003-F11	LR799390
Hymenoptera sp. BIOUG17132-C12	LR799394
Hymenoptera sp. BIOUG17217-A12	LR799396
Hymenoptera sp. BIOUG17365-C10	LR799409
Hymenoptera sp. BIOUG17366-G06	LR799411
Hymenoptera sp. BIOUG17366-H07	LR799412
Hymenoptera sp. BIOUG17428-B08	LR799415
Hymenoptera sp. BIOUG17431-B09	LR799416
Hymenoptera sp. BIOUG17473-C11	LR799421
Hymenoptera sp. BIOUG17474-A05	LR799422
Hymenoptera sp. BIOUG17995-E07	LR799475
Hymenoptera sp. BIOUG18171-B03	LR799484
Hymenoptera sp. BIOUG18171-B07	LR799485
Hymenoptera sp. BIOUG18171-B12	LR799486
Hymenoptera sp. BIOUG18173-H04	LR799487
Hymenoptera sp. BIOUG18174-D05	LR799488
Hymenoptera sp. BIOUG18176-A10	LR799489
Hymenoptera sp. BIOUG18417-A03	LR799499
Hymenoptera sp. BIOUG18436-H10	LR799500
Hymenoptera sp. BIOUG18520-C10	LR799537
Hymenoptera sp. BIOUG18523-H11	LR799549
Hymenoptera sp. BIOUG18783-G05	LR799570
Hymenoptera sp. BIOUG18808-C08	LR799579
Hymenoptera sp. BIOUG18808-E02	LR799580
Hymenoptera sp. BIOUG18868-D10	LR799605
Hymenoptera sp. BIOUG18868-E06	LR799606
Hymenoptera sp. BIOUG18868-H09	LR799608
Hymenoptera sp. BIOUG18871-E03	LR799609
Hymenoptera sp. BIOUG18872-A02	LR799611
Hymenoptera sp. BIOUG18872-E04	LR799613
Hymenoptera sp. BIOUG18872-F04	LR799614
Hymenoptera sp. BIOUG18872-F08	LR799615
Hymenoptera sp. BIOUG18878-F05	LR799619
Hymenoptera sp. BIOUG18878-F10	LR799620
Hymenoptera sp. BIOUG18878-G01	LR799621
Hymenoptera sp. BIOUG18901-A04	LR799622
Hymenoptera sp. BIOUG18901-F08	LR799624
Hymenoptera sp. BIOUG18901-H07	LR799626
Hymenoptera sp. BIOUG18918-C08	LR799634
Hymenoptera sp. BIOUG18982-B01	LR799672
Hymenoptera sp. BIOUG18982-B03	LR799673
Hymenoptera sp. BIOUG18996-B06	LR799678
Hymenoptera sp. BIOUG19035-E11	LR799683
Hymenoptera sp. BIOUG19165-C08	LR799712
Hymenoptera sp. BIOUG19166-A07	LR799713
Hymenoptera sp. BIOUG19166-A12	LR799714
Hymenoptera sp. BIOUG19166-E12	LR799715
Hymenoptera sp. BIOUG19167-A04	LR799716
Hymenoptera sp. BIOUG19167-D03	LR799719
Hymenoptera sp. BIOUG19462-A04	LR799749
Hymenoptera sp. BIOUG19614-G04	LR799762
Hymenoptera sp. BIOUG19615-A09	LR799763
Hymenoptera sp. BIOUG19697-G07	LR799789
Hymenoptera sp. BIOUG19733-H02	LR799792
Hymenoptera sp. BIOUG19772-E11	LR799794
Hymenoptera sp. BIOUG19788-C10	LR799795
Hymenoptera sp. BIOUG19862-B11	LR799799
Hymenoptera sp. BIOUG19863-A06	LR799801
Hymenoptera sp. BIOUG19863-A07	LR799802
Hymenoptera sp. BIOUG20103-E03	LR799832
Hymenoptera sp. BIOUG20123-H06	LR799834
Hymenoptera sp. BIOUG20316-C07	LR799857
Hymenoptera sp. BIOUG20319-C06	LR799861
Hymenoptera sp. BIOUG20320-H07	LR799864
Hymenoptera sp. BIOUG20370-C08	LR799873
Hymenoptera sp. BIOUG20470-D12	LR799877
Hymenoptera sp. BIOUG20514-G05	LR799880
Hymenoptera sp. BIOUG21080-C06	LR799892
Hymenoptera sp. BIOUG21386-B09	LR799932
Ichthyophthirius multifiliis (outgroup)	(Unpublished)
Ichthyophthirius multifiliis (Outgroup)	Unpublished
Lepidostoma hoodi BIOUG02786-D02	LR798817
Lepidostoma hoodi sp. BIOUG03090-E08	LR798830
Limoniidae sp. BIOUG16256-A02	LR799345
Macrolophus pygmaeus LMAC1	LR812145
Megaspilidae sp. BIOUG03946-H07	LR798840
Miridae sp. BIOUG07923-C11	LR798899
Mycetophilidae sp. BIOUG10096-E08	LR798964
Mycetophilidae sp. BIOUG12719-B02	LR799178
Mycetophilidae sp. BIOUG12890-D06	LR799184
Mymaridae sp. BIOUG18786-B03	LR799577
Myopsocidae sp. BIOUG18188-H03	LR799490
Paracalliope fluviatilis	KR336946
Peyerimhoffina gracilis	MF156666
Pherbellia tenuipes BIOUG18138-A03	LR799482
Philotarsus californicus BIOUG06945-H09	LR798888
Philotarsus californicus BIOUG17681-H05	LR799445
Philotarsus californicus BIOUG18751-H08	LR799568
Philotarsus californicus BIOUG18975-F01	LR799649
Philotarsus californicus BIOUG18978-A11	LR799650
Philotarsus californicus BIOUG18978-C01	LR799652
Philotarsus californicus BIOUG19150-H07	LR799704
Philotarsus californicus BIOUG20015-F06	LR799819
Philotarsus californicus BIOUG20920-G10	LR799887
Philotarsus californicus BIOUG20920-H03	LR799888
Pimelia sp.	MH158030
Platygastridae sp. BIOUG12276-C04	LR799132
Polythore lamerceda	LR812146
Polythore picta	LR812147
Prionocyphon limbatus BIOUG21218-H05	LR799899
Pseudomallada ventralis	MF156669
Psilidae sp. BIOUG18950-H10	LR799642
Psilidae sp. BIOUG18953-G05	LR799643
Psilidae sp. BIOUG19198-A07	LR799722
Psocodea sp. BIOUG07014-F09	LR798889
Psocodea sp. BIOUG13559-F05	LR799220
Psocodea sp. BIOUG18878-A06	LR799616
Psocodea sp. BIOUG18878-A07	LR799617
Psocodea sp. BIOUG18878-A08	LR799618
Psocodea sp. BIOUG18975-C04	LR799644
Psocodea sp. BIOUG18975-C09	LR799645
Psocodea sp. BIOUG18975-C11	LR799646
Psocodea sp. BIOUG18975-C12	LR799647
Psocodea sp. BIOUG18975-D04	LR799648
Psocodea sp. BIOUG18978-B07	LR799651
Psocodea sp. BIOUG18978-C03	LR799653
Psocodea sp. BIOUG18981-C05	LR799671
Psocodea sp. BIOUG19150-G09	LR799699
Psocodea sp. BIOUG19150-G10	LR799700
Psocodea sp. BIOUG19150-G11	LR799701
Psocodea sp. BIOUG19150-H03	LR799702
Psocodea sp. BIOUG19150-H05	LR799703
Psocodea sp. BIOUG19150-H10	LR799705
Psocodea sp. BIOUG19150-H11	LR799706
Psocodea sp. BIOUG19152-A02	LR799707
Psocodea sp. BIOUG19152-A03	LR799708
Psocodea sp. BIOUG19152-A04	LR799709
Psocodea sp. BIOUG19153-A05	LR799710
Psocodea sp. BIOUG19153-A09	LR799711
Psocodea sp. BIOUG19173-E08	LR799720
Psocodea sp. BIOUG20008-H08	LR799816
Psocodea sp. BIOUG20008-H10	LR799817
Psocodea sp. BIOUG20008-H11	LR799818
Psocodea sp. BIOUG20219-G03	LR799842
Psyllidae sp. BIOUG10810-G11	LR799023
Psyllidae sp. BIOUG11160-G09	LR799047
Psyllidae sp. BIOUG12300-D10	LR799136
Pyrrhosoma nymphula	LR778309
Rhizobius litura	FJ666774
Ricaniidae sp. BIOUG09046-A04	LR798946
Ricaniidae sp. BIOUG15399-C10	LR799315
Ricaniidae sp. BIOUG17814-D02	LR799454
Ricaniidae sp. BIOUG17814-D08	LR799455
Ricaniidae sp. BIOUG20052-H08	LR799827
Ricaniidae sp. BIOUG20053-D06	LR799828
Rickettsia akari	CP000847
Rickettsia australis	CP003338
Rickettsia bellii	CP000087
Rickettsia canadensis	CP000409
Rickettsia conorii	AE006914
Rickettsia felis	CP000055
Rickettsia heilongjiangensis	CP002912
Rickettsia japonica	AP017601
Rickettsia massiliae	CP000683
Rickettsia peacockii	CP001227
Rickettsia prowazekii	AJ235272
Rickettsia rhipicephali	CP013133
Rickettsia rickettsii	CP000848
Rickettsia slovaca	CP002428
Sciaridae sp. BIOUG05952-E04	LR798878
Sciaridae sp. BIOUG05952-F01	LR798879
Sciaridae sp. BIOUG05952-F09	LR798880
Sciaridae sp. BIOUG12718-C04	LR799177
Sciaridae sp. BIOUG17921-G11	LR799471
Sciaridae sp. BIOUG19345-B04	LR799731
Sialis lutaria 1	MF156671
Sialis lutaria 2	MF156672
Simulium aureum C6	LR812143
Staphylinidae sp. BIOUG13204-H01	LR799207
Staphylinidae sp. BIOUG14931-F11	LR799306
Sympetrum fonscolombii Sfim1	LR812678
Tabanidae sp. BIOUG18843-E06	LR799598
Thripidae sp. BIOUG12267-A05	LR799130
Trichoptera sp. BIOUG03090-C01	LR798828
Trichoptera sp. BIOUG03090-D06	LR798829
Trioza sp. BIOUG11193-E04	LR799049
Zavrelimyia sp. F6	LR812144

## Sheet: Figure 4
Host species	16S	gltA	COI	17KDa
Lepidostoma hoodi sp. BIOUG03090-E08	-	LR799936	LR798830	LR800154
Diptera sp. BIOUG03644-G07	LR800045	LR799937	LR798835	-
Megaspilidae sp. BIOUG03946-H07	LR800046	LR799938	LR798840	LR800155
Hymenoptera sp. BIOUG05036-F05	LR800047	LR799940	LR798861	-
Diptera sp. BIOUG08169-H08	-	LR799942	LR798902	LR800156
Fulgoroidea sp. BIOUG08331-C03	LR800048	LR799943	LR798924	LR800157
Ricaniidae sp. BIOUG09046-A04	LR800049	LR799944	LR798946	LR800158
Hemiptera sp. BIOUG09317-G05	LR800051	LR799945	LR798953	-
Hymenoptera sp. BIOUG09607-F08	LR800053	LR799946	LR798955	LR800159
Hemiptera sp. BIOUG09729-H07	LR800054	LR799947	LR798956	-
Ceraphronidae sp. BIOUG10000-C10	LR800055	LR799948	LR798961	LR800160
Ceraphronidae sp. BIOUG10000-F03	LR800056	LR799949	LR798962	LR800161
Mycetophilidae sp. BIOUG10096-E08	LR800057	LR799950	LR798964	LR800162
Hemiptera sp. BIOUG10275-H02	LR800059	-	LR798967	LR800164
Diapriidae sp. BIOUG10403-F02	LR800060	LR799952	LR798975	LR800165
Diptera sp. BIOUG10419-G02	LR800061	LR799953	LR798976	LR800166
Hymenoptera sp. BIOUG10490-E11	LR800062	LR799954	LR798985	LR800167
Hymenoptera sp. BIOUG10491-A07	LR800063	LR799955	LR798986	LR800168
Diapriidae sp. BIOUG10494-C02	LR800064	LR799956	LR798987	LR800169
Boletina villosa BIOUG10585-E02	-	LR799957	LR799001	LR800170
Diapriidae sp. BIOUG10637-E07	LR800065	LR799958	LR799003	LR800171
Psyllidae sp. BIOUG10810-G11	LR800066	LR799959	LR799023	LR800172
Hymenoptera sp. BIOUG10835-A09	LR800067	LR799960	LR799027	LR800173
Hymenoptera sp. BIOUG11020-A09	LR800068	LR799961	LR799037	LR800174
Diapriidae sp. BIOUG11109-D07	LR800070	LR799962	LR799046	LR800175
Psyllidae sp. BIOUG11160-G09	LR800071	LR799963	LR799047	LR800176
Diapriidae sp. BIOUG11287-D01	LR800072	LR799964	LR799054	LR800177
Ceraphronidae sp. BIOUG11445-G12	LR800073	LR799965	LR799062	LR800178
Chamaepsylla hartigii BIOUG11473-H07	LR800074	LR799966	LR799067	-
Diptera sp. BIOUG12130-B03	LR800076	LR799967	LR799120	LR800179
Belytinae sp. BIOUG12247-G09	LR800077	LR799968	LR799126	LR800180
Arachnida sp. BIOUG12267-H01	LR800078	LR799969	LR799131	LR800181
Platygastridae sp. BIOUG12276-C04	LR800079	LR799970	LR799132	LR800182
Diapriidae sp. BIOUG12296-F05	LR800080	LR799971	LR799135	LR800183
Psyllidae sp. BIOUG12300-D10	LR800081	LR799972	LR799136	-
Boletina villosa BIOUG12688-E05	LR800083	LR799973	LR799163	LR800185
Chironomidae sp. BIOUG12692-H09	LR800084	LR799974	LR799166	LR800186
Diapriidae sp. BIOUG12754-F03	LR800085	LR799975	LR799180	LR800187
Mycetophilidae sp. BIOUG12890-D06	LR800086	LR799976	LR799184	LR800188
Diapriidae sp. BIOUG13171-F03	LR800087	LR799977	LR799198	LR800189
Staphylinidae sp. BIOUG13204-H01	LR800088	LR799978	LR799207	LR800190
Hemiptera sp. BIOUG13697-B07	-	LR799980	LR799235	LR800191
Hemiptera sp. BIOUG14264-B08	LR800089	-	LR799269	LR800192
Hymenoptera sp. BIOUG14285-F06	LR800090	LR799981	LR799270	LR800193
Ceraphronidae sp. BIOUG14438-E11	LR800091	LR799982	LR799287	LR800194
Dolichopodidae sp. BIOUG14788-F12	LR800092	LR799983	LR799298	-
Diptera sp. BIOUG14827-A07	LR800093	LR799984	LR799301	-
Staphylinidae sp. BIOUG14931-F11	LR800094	LR799985	LR799306	LR800196
Dermaptera sp. BIOUG15148-E11	LR800095	LR799986	LR799309	-
Hemiptera sp. BIOUG15204-F07	LR800096	LR799988	LR799311	-
Ricaniidae sp. BIOUG15399-C10	LR800097	LR799989	LR799315	-
Limoniidae sp. BIOUG16256-A02	-	LR799990	LR799345	LR800197
Hymenoptera sp. BIOUG16326-D12	LR800101	LR799991	LR799347	LR800198
Coleoptera sp. BIOUG16611-A07	LR800102	LR799992	LR799374	LR800199
Arachnida sp. BIOUG16718-E05	LR800104	LR799993	LR799382	LR800200
Cacopsylla melanoneura BIOUG16781-G01	LR800105	LR799994	LR799383	LR800201
Hymenoptera sp. BIOUG16789-H07	-	LR799995	LR799384	LR800202
Hymenoptera sp. BIOUG16805-B06	LR800106	LR799996	LR799385	-
Hymenoptera sp. BIOUG17003-E01	LR800107	LR799997	LR799389	-
Hymenoptera sp. BIOUG17003-F11	LR800108	LR799998	LR799390	-
Diapriidae sp. BIOUG17366-H07	LR800112	LR799999	LR799412	LR800203
Chironomidae sp. BIOUG17403-F09	LR800113	LR800000	LR799414	-
Philotarsus californicus BIOUG17681-H05	-	LR800002	LR799445	LR800204
Hemiptera sp. BIOUG17697-E09	LR800114	LR800003	LR799446	LR800205
Diapriidae sp. BIOUG17786-A03	LR800115	LR800004	LR799452	LR800206
Ricaniidae sp. BIOUG17814-D02	LR800116	LR800005	LR799454	-
Ricaniidae sp. BIOUG17814-D08	LR800117	LR800006	LR799455	-
Sciaridae sp. BIOUG17921-G11	LR800118	LR800007	LR799471	LR800207
Hymenoptera sp. BIOUG17995-E07	LR800119	LR800008	LR799475	LR800208
Pherbellia tenuipes BIOUG18138-A03	LR800120	LR800009	LR799482	LR800209
Diapriidae sp. BIOUG18141-E05	LR800121	LR800010	LR799483	-
Hymenoptera sp. BIOUG18523-H11	-	LR800011	LR799549	LR800211
Diapriidae sp. BIOUG18544-F02	LR800122	LR800012	LR799552	LR800212
Philotarsus californicus BIOUG18751-H08	LR800123	LR800013	LR799568	LR800213
Diapriidae sp. BIOUG18783-G05	LR800124	LR800014	LR799570	LR800214
Coleoptera sp. BIOUG18831-A05	LR800125	LR800015	LR799585	LR800216
Diptera sp. BIOUG18843-E05	LR800126	LR800016	LR799597	LR800217
Tabanidae sp. BIOUG18843-E06	LR800127	LR800017	LR799598	LR800218
Arachnida sp. BIOUG18855-B03	LR800128	LR800018	LR799603	LR800219
Psilidae sp. BIOUG18950-H10	LR800131	LR800021	LR799642	LR800220
Psilidae sp. BIOUG18953-G05	LR800132	LR800022	LR799643	LR800221
Philotarsus californicus BIOUG18975-F01	LR800133	LR800023	LR799649	LR800222
Philotarsus californicus BIOUG18978-A11	LR800134	LR800024	LR799650	LR800223
Philotarsus californicus BIOUG18978-C01	LR800135	LR800025	LR799652	LR800224
Hymenoptera sp. BIOUG18996-B06	-	LR800026	LR799678	LR800225
Philotarsus californicus BIOUG19150-H07	-	LR800027	LR799704	LR800226
Psocodea sp. BIOUG19173-E08	LR800136	LR800028	LR799720	LR800227
Psilidae sp. BIOUG19198-A07	LR800137	LR800029	LR799722	LR800228
Diplopoda sp. BIOUG19280-B09	LR800138	LR800030	LR799729	LR800229
Sciaridae sp. BIOUG19345-B04	-	LR800031	LR799731	LR800230
Hymenoptera sp. BIOUG19614-G04	LR800141	LR800033	LR799762	LR800231
Hemiptera sp. BIOUG19659-D04	LR800142	-	LR799781	LR800232
Hymenoptera sp. BIOUG19733-H02	-	LR800034	LR799792	LR800233
Chironomidae sp. BIOUG19931-G07	LR800143	LR800035	LR799804	LR800234
Philotarsus californicus BIOUG20015-F06	-	LR800036	LR799819	LR800235
Ceraphronidae sp. BIOUG20103-E03	LR800146	LR800039	LR799832	LR800236
Diapriidae sp. BIOUG20209-A04	-	LR800040	LR799839	LR800237
Prionocyphon limbatus BIOUG21218-H05	-	LR800043	LR799923	LR800241
Hymenoptera sp. BIOUG21386-B09	LR800151	-	LR799932	LR800243
Acyrthosiphon pisum	FJ609391	FJ666756	FJ666777	-
Aedes esoensis	KY799072	MF590070	-	KY799073
Anopheles Plumbeus	LR813675	LR813676	LR813674	LR813730
Bombyliidae sp.	FJ609390	FJ666755	FJ666776	-
Chrysopa formosa	MF156612	MF156674	MF156654	-
Coegnarion mercuriale 2131	LR780463	LR780474	LR778307	LR780449
Coegnarion puella	LR780459	LR780472	LR778306	LR780448
Culex pipiens	KY799068	KY799071	-	KY799069
Culicoides pulicaris haplotype 2	KY777727	KY765382	KY765405	-
Culicoides duddinsgtoni (Bara, Sweden)	KY777731	KY765377	KY765401	KY765389
Culicoides duddinsgtoni (Unknown site, Sweden)	KY777723	KY765378	KY765402	KY765390
Culicoides impunctatus	KY777729	KY765379	KY765403	KY765391
Culicoides newsteadi N1	KY777732	KY765374	KY765398	KY765386
Culicoides newsteadi N2	KY777733	KY765375	KY765399	KY765387
Culicoides newsteadi N3	KY777722	KY765376	KY765400	KY765388
Culicoides newsteadi N5	PRJNA376033	PRJNA376033	PRJNA376033	PRJNA376033
Culicoides pulicaris (UK)	KY777728	KY765381	-	KY765393
Culicoides pulicaris (Sweden)	KY777730	KY765380	KY765404	KY765386
Culicoides riethi	KY777726	KY765383	KY765406	KY765395
Culicoides salinarius	KY777725	KY765384	KY765407	-
Culicoides stigma	KY777724	KY765385	KY765408	KY765397
Enallagma cyathigerum Enc1	LR780461	LR780471	LR778304	LR780446
Enallagma cyathigerum Ud6	LR812283	LR812260	LR812148	LR812242
Glyptotendipes sp. Cu1	LR812271	LR812248	LR812141	LR812239
Hilara interstincta Hi3	LR812272	LR812249	LR812142	LR812240
Ichthyophthirius multifiliis (Outgroup Figures 3,4 and 5)	(Unpublished)	(Unpublished)	(Unpublished)	(Unpublished)
Macrolophus pygmaeus LMAC1	LR812282	LR812259	LR812145	LR812243
Mansonia uniformis	KY799063	KY799066	-	KY799064
Peyerimhoffina gracilis	MF156627	MF156685	MF156666	-
Polythore lamerceda PL38	LR780467	LR780479	LR812146	LR812244
Polythore picta PP23	LR780468	LR780478	LR812147	LR812245
Pseudomallada ventralis	MF156633	MF156688	MF156669	-
Pyrrhosoma nymphula	LR780462	LR780473	LR778309	LR780445
Rhyzobius litura	FJ609388	FJ666753	FJ666774	-
Rickettsia akari	CP000847	CP000847	CP000847	CP000847
Rickettsia australis	CP003338	CP003338	CP003338	CP003338
Rickettsia bellii	CP000087	AY375161	CP000087	CP000087
Rickettsia canadensis	CP000409	AB297809	CP000409	CP000409
Rickettsia conorii	AE006914	AE006914	AE006914	-
Rickettsia felis	CP000053	CP000054	CP000055	CP000053
Rickettsia heilongjiangensis	CP002912	NC015866	CP002912	CP002912
Rickettsia japonica	AP017601	AP017601	AP017601	AP017601
Rickettsia massiliae	CP000683	CP000683	CP000683	CP000683
Rickettsia peacockii	CP001227	DQ100162	CP001227	CP001227
Rickettsia prowazekii	AJ235272	AJ235272	AJ235272	AJ235272
Rickettsia rhipicephali	CP013133	CP013133	CP013133	CP013133
Rickettsia rickettsii	CP000848	CP000848	CP000848	CP000848
Rickettsia slovaca	CP002428	CP002428	CP002428	CP002428
Rickettsia typhi	CP003398	CP003398	CP003398	CP003398
Simulium aureum	LR812280	LR812256	LR812143	-
Sympetrum fonscolombii Sfmi1	LR780466	LR780482	LR812678	-
Xenopsylla minax	KX254161	KX254162	-	KX254163
Zavrelimyia sp. F6	LR812281	LR812257	LR812144	LR812241

## Sheet: Figure 5
Host species	16S	gltA	Bold=sequences generated in this study
Anopheles plumbeus	LR813675	LR813676
Amaurobius fenestralis	LR899445	LR961638
Bembidion lapponicum	SRR2939026	-
Bembidion nr. transversale	SRR2939019	-
Bemisia tabaci	SRR6313831	-
Centrotous cornutus	MN082138	-
Ceroptres masudai	ERR1359254	-
Chironomidae sp.	LR812269	LR812246
Chrysoperla carnea	SRR8240637	-
Cimex lectularius	LR812270	LR812247
Coenobita clypeatus	SRR8784109	-
Columbicola hoogstraali	SRR3161968	-
Culicoides newsteadi N5	SRR5298327	-
Degeeriella rufa	SRR5088467	-
Diachasma alloeum	SRR2043491	-
Ecitomorpha arachnoides	SRR5259840	-
Eriopis connexa	SRR5651504	-
Galba truncatula	-	LR812258
Glyptotendipes sp.	LR812271	LR812248
Gnoriste bilineata	SRR5176627	-
Graphium doson	SRR4346295	-
Hilara interstincta	LR812272	LR812249
Holacanthella duospinosa	SRR5626544	-
Hylyphantes graminicola	-	LR961639
Labidopullus appendiculatus	SRR6004191	-
Limonia chorea	AF322443	-
Linyphia triangularis	LR812273	LR812250
Lutzomyia apache	EU223247	EU368001
Mesenchytraeus sp.	AB991365	-
Omalisus fontisbellaquei	SRR8133482	-
Orientia tsutsugamushi (Outgroup)	AM494475	-
Oxynetra aureopecta	SRR7174437	-
Oxypoda opaca	SRR5176940	-
Pardosa lugubris	-	LR961640
Pachycrepoideus sp.	LR812274	-
Papilio protenor	SRR5879276	-
Phlebotomus chinensis	KX363668	-
Pholcus phalangioides	LR812275	LR812251
Phyllobius argentatus	LR812276	-
Pisaura mirabilis	-	LR812252
Platypleura kaempferi	KR911839	-
Platyusa sonomae	SRR5909600	-
Pogonus chalceus	SRR5427960	-
Proechinophthirus fluctus	SRR5308138	-
Protocalliphora azurea	LR812277	LR812253
Pseudomallada ventralis	MF156633	MF156688
Pseudomimeciton antennatum	SRR5170144	-
Pyrocoelia pectoralis	SRR5882025	-
Pyrrhosoma nymphula	LR780462	LR780473
Rhyacophila dorsalis	LR812278	LR812254
Rhyzobius litura	FJ609388	FJ666753
Rickettsia australis	CP003338	CP003338
Rickettsia bellii	CP000087	AY375161
Rickettsia felis	CP000053	CP000054
Rickettsia japonica	AP017601	AP017601
Rickettsia prowazekii	AJ235272	AJ235272
Rickettsia typhi	CP003398	CP003398
Sceptobius lativentris	SRR5909496	-
Sericostoma sp. 1	SRR5367914	-
Sericostoma sp. 2	SRR5378821	-
Sigara striata	LR812279	LR812255
Simulium aureum	LR812280	LR812256
Stegobium paniceum	JQ805029	-
Stiretrus anchorago	SRR5168443	-
Zavrelimyia sp.	LR812281	LR812257

## Sheet: Figure 6
Host species	16S	gltA	COI	17KDa	Bold=sequences generated in this study
Lepidostoma hoodi sp. BIOUG03090-E08	-	LR799936	LR798830	LR800154
Megaspilidae sp. BIOUG03946-H07	LR800046	LR799938	LR798840	LR800155
Calyptostomatidae sp. BIOUG03995-E06	-	LR799939	LR798841	-
Fulgoroidea sp. BIOUG08331-C03	LR800048	LR799943	LR798924	LR800157
Ricaniidae sp. BIOUG09046-A04	LR800049	LR799944	LR798946	LR800158
Fulgoroidea sp. BIOUG09067-A04	LR800050	-	LR798947	-
Ceraphronidae sp. BIOUG10000-F03	LR800056	LR799949	LR798962	LR800161
Mycetophilidae sp. BIOUG10096-E08	LR800057	LR799950	LR798964	LR800162
Cecidomyiidae sp. BIOUG10258-G06	LR800058	LR799951	LR798966	LR800163
Boletina villosa BIOUG10585-E02	-	LR799957	LR799001	LR800170
Diapriidae sp. BIOUG10637-E07	LR800065	LR799958	LR799003	LR800171
Psyllidae sp. BIOUG10810-G11	LR800066	LR799959	LR799023	LR800172
Diapriidae sp. BIOUG11109-D07	LR800070	LR799962	LR799046	LR800175
Diapriidae sp. BIOUG11287-D01	LR800072	LR799964	LR799054	LR800177
Chamaepsylla hartigii BIOUG11473-H07	LR800074	LR799966	LR799067	-
Belytinae sp. BIOUG12247-G09	LR800077	LR799968	LR799126	LR800180
Platygastridae sp. BIOUG12276-C04	LR800079	LR799970	LR799132	LR800182
Diapriidae sp. BIOUG12296-F05	LR800080	LR799971	LR799135	LR800183
Psyllidae sp. BIOUG12300-D10	LR800081	LR799972	LR799136	-
Chironomidae sp. BIOUG12692-H09	LR800084	LR799974	LR799166	LR800186
Diapriidae sp. BIOUG12754-F03	LR800085	LR799975	LR799180	LR800187
Mycetophilidae sp. BIOUG12890-D06	LR800086	LR799976	LR799184	LR800188
Diapriidae sp. BIOUG13171-F03	LR800087	LR799977	LR799198	LR800189
Staphylinidae sp. BIOUG13204-H01	LR800088	LR799978	LR799207	LR800190
Ceraphronidae sp. BIOUG14438-E11	LR800091	LR799982	LR799287	LR800194
Dolichopodidae sp. BIOUG14788-F12	LR800092	LR799983	LR799298	-
Staphylinidae sp. BIOUG14931-F11	LR800094	LR799985	LR799306	LR800196
Limoniidae sp. BIOUG16256-A02	-	LR799990	LR799345	LR800197
Cacopsylla melanoneura BIOUG16781-G01	LR800105	LR799994	LR799383	LR800201
Hymenoptera sp. BIOUG17003-F11	LR800108	LR799998	LR799390	-
Chironomidae sp. BIOUG17236-F10	LR800110	-	LR799398	-
Eurytomidae sp. BIOUG17272-A01	LR800111	-	LR799405	-
Diapriidae sp. BIOUG17366-H07	LR800112	LR799999	LR799412	LR800203
Chironomidae sp. BIOUG17403-F09	LR800113	LR800000	LR799414	-
Diapriidae sp. BIOUG17786-A03	LR800115	LR800004	LR799452	LR800206
Ricaniidae sp. BIOUG17814-D08	LR800117	LR800006	LR799455	-
Sciaridae sp. BIOUG17921-G11	LR800118	LR800007	LR799471	LR800207
Pherbellia tenuipes BIOUG18138-A03	LR800120	LR800009	LR799482	LR800209
Myopsocidae sp. BIOUG18188-H03	-	-	LR799490	LR800210
Coleoptera sp. BIOUG18338-C05	-	-	LR799495	-
Diapriidae sp. BIOUG18544-F02	LR800122	LR800012	LR799552	LR800212
Philotarsus californicus BIOUG18751-H08	LR800123	LR800013	LR799568	LR800213
Diapriidae sp. BIOUG18783-G05	LR800124	LR800014	LR799570	LR800214
Mymaridae sp. BIOUG18786-B03	-	-	LR799577	LR800215
Tabanidae sp. BIOUG18843-E06	LR800127	LR800017	LR799598	LR800218
Philotarsus californicus BIOUG18975-F01	LR800133	LR800023	LR799649	LR800222
Philotarsus californicus BIOUG19150-H07	-	LR800027	LR799704	LR800226
Psilidae sp. BIOUG19198-A07	LR800137	LR800029	LR799722	LR800228
Cerodontha sp. BIOUG19553-C10	LR800140	-	LR799756	-
Chironomidae sp. BIOUG19931-G07	LR800143	LR800035	LR799804	LR800234
Philotarsus californicus BIOUG20015-F06	-	LR800036	LR799819	LR800235
Diapriidae sp. BIOUG20209-A04	-	LR800040	LR799839	LR800237
Prionocyphon limbatus BIOUG21218-H05	-	LR800043	LR799923	LR800241
Dytiscidae sp. BIOUG21219-B07	-	-	LR799928	LR800242
Hybotidae sp. BIOUG21469-E07	LR800152	LR800044	LR799934	-
Acyrthosiphon pisum	FJ609391	FJ666756	FJ666777	-
Amaurobioides africana	-	-	KU600824	-
Anopheles plumbeus C10-37	LR813675	LR813676	LR813674	LR813730
Asobara tabida	FJ603467	-	-	-
Bombyliidae sp.	FJ609390	FJ666755	FJ666776	-
Cerobasis guestfalica	DQ652596	-	-	-
Chrysopa formosa	MF156612	MF156674	MF156654	-
Coegnarion mercuriale 2131	LR780463	LR780474	LR778307	LR780449
Coegnarion puella D12	LR780459	LR780472	LR778306	LR780448
Culex pipiens	KY799068	KY799071	-	KY799069
Culicoides impunctatus	KY777729	KY765379	KY765403	KY765391
Culicoides pulicaris haplotype 2	KY777727	KY765382	KY765405	-
Culicoides newsteadi N5	PRJNA376033	PRJNA376033	PRJNA376033	PRJNA376033
Deronectes platynotus	FM177877	FM177878	-	-
Deronectes semirufus	FM955311	FM955314	-	-
Enallagma cyathigerum Enc1	LR780461	LR780471	LR778304	LR780446
Glyptotendipes sp. Cu1	LR812271	LR812248	LR812141	LR812239
Hemiclepsis marginata	AB113215	-	-	-
Hilara interstincta Hi3	LR812272	LR812249	LR812142	LR812240
Ichthyophthirius multifiliis (Outgroup)	Unpublished	Unpublished	Unpublished	Unpublished
Lutzomyia apache	EU223247	EU368001	-	-
Macrolophus pygmaeus LMAC1	LR812282	LR812259	LR812145	LR812243
Nephotettix cincticeps	AB702995	-	-	-
Nosopsyllus laeviceps	KX457949	KX457954	-	-
Nuclearia pattersoni	AY364636	-	-	-
Peyerimhoffina gracilis	MF156627	MF156685	MF156666	-
Phlebotomus chinensis	KX363668	-	-	-
Platypleura kaempferi	KR911839	-	-	-
Polythore lamerceda PL38	LR780467	LR780479	LR812146	LR812244
Polythore picta PP23	LR780468	LR780478	LR812147	LR812245
Pyrrhosoma nymphula	LR780462	LR780473	LR778309	LR780445
Quadrastichus mendeli	KX592502	KX673390	-	-
Rickettsia bellii	CP000087	AY375161	CP000087	CP000087
Rickettsia conorii	AE006914	AE006914	AE006914	-
Rickettsia felis	CP000053	CP000054	CP000055	CP000053
Rickettsia prowazekii	AJ235272	AJ235272	AJ235272	AJ235272
Rickettsia slovaca	CP002428	CP002428	CP002428	CP002428
Rickettsia typhi	CP003398	CP003398	CP003398	CP003398
Simulium aureum C6	LR812280	LR812256	LR812143	-
Sympetrum fonscolombii Sfmi1	LR780466	LR780482	LR812678	-
Stegobium paniceum	JQ805029	-	-	-
Torix tagoi	AB066351	-	-	-
Xenopsylla minax	KX254161	KX254162	-	KX254163
Zavrelimyia sp. F6	LR812281	LR812257	LR812144	LR812241
