# Supplementary material for: Torix Rickettsia are widespread in arthropods and reflect a neglected symbiosis
Source: Gigascience. 2021 Mar 25;10(3):giab021. doi: 10.1093/gigascience/giab021 (PMC7992394; doi:10.1093/gigascience/giab021)
Supplement: giab021_Supplemental_Files [file giab021_supplemental_files.zip › Additional file 5.xlsx]

## Sheet: Sheet1
BOLD voucher ID	Host taxonomy	Barcode Accession	Nearest host barcoding BLAST hit	gltA	16S	17kDa	Co-infection	Rickettsia group
BIOUG02786-D02	Trichoptera	-	-	-	-	LR800153	-	Torix
BIOUG02820-D08	Diptera	-	-	-	-	-	-	Torix
BIOUG02849-G08	Diptera	-	-	-	-	-	-	Torix
BIOUG03055-B08	Hemiptera	-	-	-	-	-	-	Torix
BIOUG03055-F05	Hemiptera	-	-	-	-	-	-	Torix
BIOUG03090-C01	Trichoptera	-	-	-	-	-	-	Torix
BIOUG03090-D06	Trichoptera	-	-	LR799935	-	-	-	Torix
BIOUG03090-E08	Trichoptera	LR812149	100% identity to Lepidostoma hoodi KM533759 Caddis fly	LR799936	-	LR800154	-	Torix (Limoniae)
BIOUG03644-G07	Diptera	-	-	LR799937	LR800045	-	-	Torix (Limoniae)
BIOUG03946-H07	Hymenoptera	LR812150	86% identity to Megaspilidae sp. KP693295 Parasitoid wasp	LR799938	LR800046	LR800155	-	Torix (Limoniae)
BIOUG03995-E06	Arachnida	LR812151	99% identity to Calyptostomatidae sp. MG317701 Water mite	LR799939	-	-	-	Torix
BIOUG05036-F05	Hymenoptera	-	-	LR799940	LR800047	-	-	Torix (Limoniae)
BIOUG05952-E04	Diptera	LR812152	99% identity to Sciaridae sp. KR435639 Dark winged fungus gnat	LR799941	-	-	-	Torix
BIOUG05952-F01	Diptera	LR812153	99% identity to Sciaridae sp. KR435639 Dark winged fungus gnat	-	-	-	-	Torix
BIOUG05952-F09	Diptera	LR812154	99% identity to Sciaridae sp. KR435639 Dark winged fungus gnat	-	-	-	-	Torix
BIOUG06945-H09	Psocodea	LR812155	99% identity to Philotarsus californicus MF750052 Loving barklouse	-	-	-	-	Torix
BIOUG07977-G06	Hymenoptera	-	-	-	-	-	-	N/A
BIOUG08169-H08	Diptera	-	-	LR799942	-	LR800156	-	Torix (Limoniae)
BIOUG08331-C03	Hemiptera	LR812156	81% identity to Hemisphaerius palaemon (Issidae) KX761497 Planthopper	LR799943	LR800048	LR800157	-	Torix (Leech)
BIOUG09046-A04	Hemiptera	LR812157	86% identity to Ricaniidae sp. KY841343 Planthopper	LR799944	LR800049	LR800158	-	Torix (Leech)
BIOUG09067-A04	Hemiptera	LR812158	83% identity to Synecdoche impunctata KR042775 Planthopper	-	LR800050	-	-	Transitional
BIOUG09317-G05	Hemiptera	-	-	LR799945	LR800051	-	-	Torix (Leech)
BIOUG09528-H02	Diptera	LR812159	99% identity to Cecidomyiidae sp. KR225720 Gall midge	-	LR800052	-	-	Torix
BIOUG09607-F08	Hymenoptera	-	-	LR799946	LR800053	LR800159	-	Torix (Limoniae)
BIOUG09729-H07	Hemiptera	-	-	LR799947	LR800054	-	-	Torix (Leech)
BIOUG09767-E01	Hymenoptera	-	-	-	-	-	-	Torix
BIOUG10000-C10	Hymenoptera	LR812160	89% identity to Ceraphron sp. KJ570858 Parasitoid wasp	LR799948	LR800055	LR800160	-	Torix (Limoniae)
BIOUG10000-F03	Hymenoptera	LR812161	89% identity to Ceraphron sp. KJ570858 Parasitoid wasp	LR799949	LR800056	LR800161	-	Torix (Limoniae)
BIOUG10096-E08	Diptera	LR812162	88% identity to Mycetophilidae sp. KR433437 Fungus gnat	LR799950	LR800057	LR800162	-	Torix (Limoniae)
BIOUG10258-G06	Diptera	LR812163	88% identity to Cecidomyiidae sp. KM958360 Gall midge	LR799951	LR800058	LR800163	-	Torix (Limoniae)
BIOUG10275-H02	Hemiptera	-	-	-	LR800059	LR800164	-	Bellii
BIOUG10403-F02	Hymenoptera	LR812164	98% identity to Diapriidae sp. MG445632 Parasitoid wasp	LR799952	LR800060	LR800165	-	Torix (Limoniae)
BIOUG10419-G02	Diptera	-	-	LR799953	LR800061	LR800166	-	Torix (Limoniae)
BIOUG10490-E11	Hymenoptera	-	-	LR799954	LR800062	LR800167	-	Torix (Limoniae)
BIOUG10491-A07	Hymenoptera	-	-	LR799955	LR800063	LR800168	-	Torix (Leech)
BIOUG10494-C02	Hymenoptera	LR812165	99% identity to Diapriidae sp. KR792549 Parasitoid wasp	LR799956	LR800064	LR800169	-	Torix (Limoniae)
BIOUG10585-E02	Diptera	LR812166	100% identity to Boletina villosa HQ230432 Fungus gnat	LR799957	-	LR800170	-	Torix (Limoniae)
BIOUG10637-E07	Hymenoptera	LR812167	99% identity to Diapriidae sp. MG445632 Parasitoid wasp	LR799958	LR800065	LR800171	-	Torix (Limoniae)
BIOUG10679-E07	Hymenoptera	-	-	-	-	-	-	Transitional
BIOUG10694-H11	Diptera	LR812168	99% identity to Cecidomyiidae sp. KR953731 Gall midge	-	-	-	-	Torix
BIOUG10810-G11	Hemiptera	LR812169	99% identity to Psyllidae sp. MG398967 Psyllid	LR799959	LR800066	LR800172	-	Torix (Limoniae)
BIOUG10835-A09	Hymenoptera	-	-	LR799960	LR800067	LR800173	-	Torix (Leech)
BIOUG11020-A09	Hymenoptera	-	-	LR799961	LR800068	LR800174	-	Torix (Limoniae)
BIOUG11060-A04	Hymenoptera	-	-	-	-	-	-	Transitional
BIOUG11077-G04	Hymenoptera	LR812170	94% identity to Diapriidae sp. KR889291 Parasitoid wasp	-	LR800069	-	-	Transitional
BIOUG11109-D07	Hymenoptera	LR812171	97% identity to Diapriidae sp. MG481766 Parasitoid wasp	LR799962	LR800070	LR800175	-	Torix (Limoniae)
BIOUG11160-G09	Hemiptera	LR812172	99% identity to Psyllidae sp. MG398967 Psyllid	LR799963	LR800071	LR800176	-	Torix (Limoniae)
BIOUG11193-E04	Hemiptera	LR812173	97% identity to Trioza urticae KY011119 Psyllid	-	-	-	-	Bellii
BIOUG11287-D01	Hymenoptera	LR812174	96% identity to Diapriidae sp. MG483535 Parasitoid wasp	LR799964	LR800072	LR800177	-	Torix (Leech)
BIOUG11383-D10	Hemiptera	-	-	-	-	-	-	Bellii
BIOUG11445-G12	Hymenoptera	LR812175	97% identity to Ceraphronidae sp. MG483592 Parasitoid wasp	LR799965	LR800073	LR800178	-	Torix (Limoniae)
BIOUG11473-H07	Hemiptera	LR812176	99% identity to Chamaepsylla hartigii MG988705 Psyllid	LR799966	LR800074	-	-	Torix (Leech)
BIOUG11542-H01	Hymenoptera	-	-	-	-	-	-	Bellii
BIOUG11725-H06	Arachnida	-	-	-	LR800075	-	-	Torix
BIOUG11905-H04	Hymenoptera	-	-	-	-	-	-	Torix
BIOUG11994-G06	Hymenoptera	-	-	-	-	-	-	Torix
BIOUG12130-B03	Diptera	-	-	LR799967	LR800076	LR800179	-	Torix (Limoniae)
BIOUG12158-F05	Arachnida	-	-	-	-	-	-	Torix
BIOUG12247-G09	Hymenoptera	LR812177	98% identity to Belytinae sp. FJ413688 Parasitoid wasp	LR799968	LR800077	LR800180	-	Torix (Limoniae)
BIOUG12267-A05	Thysanoptera	LR812178	92% identity to Panchaetothripinae MG334457 Thrip	-	-	-	-	N/A
BIOUG12267-H01	Arachnida	-	-	LR799969	LR800078	LR800181	-	N/A
BIOUG12276-C04	Hymenoptera	LR812179	96% identity to Platygastridae sp. Parasitoid wasp	LR799970	LR800079	LR800182	-	Torix (Leech)
BIOUG12296-F05	Hymenoptera	LR812180	91% identity to Belytinae sp. MG442688 Parasitoid wasp	LR799971	LR800080	LR800183	-	Torix (Limoniae)
BIOUG12300-D10	Hemiptera	LR812181	99% identity to Psyllidae sp. KR575644 Psyllid	LR799972	LR800081	-	-	Torix (Leech)
BIOUG12497-C10	Hymenoptera	-	-	-	LR800082	-	-	Rhyzobius
BIOUG12559-D05	Diptera	LR812182	88% identity to Cecidomyiidae sp. KM958360 Gall midge	-	-	-	-	Torix
BIOUG12651-B03	Hymenoptera	LR812183	96% identity to Diapriidae sp. MF900305 Parasitoid wasp	-	-	-	-	Torix
BIOUG12657-H04	Diptera	LR812184	98% identity to Boletina villosa HQ230432 Fungus gnat	-	-	LR800184	-	Torix
BIOUG12688-E05	Diptera	LR812185	98% identity to Boletina villosa HQ230432 Fungus gnat	LR799973	LR800083	LR800185	-	Torix (Limoniae)
BIOUG12692-H09	Diptera	LR812186	98% identity to Chironomidae sp. KR596545 Chironomid	LR799974	LR800084	LR800186	+	Torix (Limoniae)
BIOUG12716-B03	Hymenoptera	-	-	-	-	-	-	Torix
BIOUG12718-C04	Diptera	-	-	-	-	-	-	Torix
BIOUG12719-B02	Diptera	-	-	-	-	-	-	Torix
BIOUG12754-F03	Hymenoptera	LR812187	92% identity to Diapriidae sp. parasitoid wasp	LR799975	LR800085	LR800187	-	N/A
BIOUG12890-D06	Diptera	LR812188	88% identity to Mycetophilidae sp. KR433437 Fungus gnat	LR799976	LR800086	LR800188	-	Torix (Limoniae)
BIOUG12974-B01	Hymenoptera	-	-	-	-	-	-	Torix
BIOUG12990-D06	Hemiptera	-	-	-	-	-	-	Torix
BIOUG13171-F03	Hymenoptera	LR812189	96% identity to Diapriidae sp. MG481766 Parasitoid wasp	LR799977	LR800087	LR800189	+	Torix (Limoniae)
BIOUG13204-H01	Coleoptera	LR812190	99% identity to Staphylinidae sp. MF636000 Rove beetle	LR799978	LR800088	LR800190	-	Torix (Leech)
BIOUG13436-E09	Hymenoptera	-	-	-	-	-	-	Torix
BIOUG13513-D06	Hemiptera	-	-	-	-	-	-	Torix
BIOUG13559-F05	Psocodea	-	-	-	-	-	-	Torix
BIOUG13588-C05	Hemiptera	-	-	-	-	-	-	Torix
BIOUG13641-F12	Hymenoptera	-	-	LR799979	-	-	-	Torix
BIOUG13697-B07	Hemiptera	-	-	LR799980	-	LR800191	-	Torix (Leech)
BIOUG13882-G01	Diptera	-	-	-	-	-	-	Torix
BIOUG13888-A07	Diptera	-	-	-	-	-	-	Torix
BIOUG13953-G10	Diptera	-	-	-	-	-	-	Torix
BIOUG13966-D09	Diptera	-	-	-	-	-	-	Torix
BIOUG13971-F02	Hemiptera	-	-	-	-	-	-	Torix
BIOUG14264-B08	Hemiptera	-	-	-	LR800089	LR800192	-	Bellii
BIOUG14285-F06	Hymenoptera	-	-	LR799981	LR800090	LR800193	-	Torix (Leech)
BIOUG14438-E11	Hymenoptera	LR812191	98% identity to Ceraphronidae sp. MG483592 Parasitoid wasp	LR799982	LR800091	LR800194	-	Torix (Limoniae)
BIOUG14788-F12	Diptera	LR812192	86% identity to Dolichopodidae KY836029 Long-legged flies	LR799983	LR800092	-	-	Torix (Leech)
BIOUG14801-B02	Hymenoptera	-	-	-	-	LR800195	-	N/A
BIOUG14827-A07	Diptera	-	-	LR799984	LR800093	-	-	Torix (Leech)
BIOUG14931-F11	Coleoptera	LR812193	85% identity to Staphylinidae sp. MK082532 Rove beetle	LR799985	LR800094	LR800196	-	Torix (Leech)
BIOUG15148-E11	Dermaptera	-	-	LR799986	LR800095	-	-	Torix (Leech)
BIOUG15204-C10	Hemiptera	-	-	LR799987	-	-	-	Torix
BIOUG15204-F07	Hemiptera	-	-	LR799988	LR800096	-	-	Torix (Leech)
BIOUG15309-B09	Hymenoptera	-	-	-	-	-	-	N/A
BIOUG15399-C10	Hemiptera	LR812194	100% identity to Ricaniidae sp. KY839843 Planthopper	LR799989	LR800097	-	-	Torix (Leech)
BIOUG15845-A11	Hymenoptera	-	-	-	LR800098	-	-	Torix
BIOUG15929-C09	Hemiptera	-	-	-	LR800099	-	-	Bellii
BIOUG16219-B02	Diptera	-	-	-	LR800100	-	-	Torix
BIOUG16221-D02	Hemiptera	-	-	-	-	-	-	Torix
BIOUG16256-A02	Diptera	LR812195	88% identity to Ormosia sp. KR969558 Crane fly	LR799990	-	LR800197	-	Torix (Limoniae)
BIOUG16326-D12	Hymenoptera	-	-	LR799991	LR800101	LR800198	-	Torix (Leech)
BIOUG16423-C12	Hymenoptera	-	-	-	-	-	-	Transitional
BIOUG16611-A07	Coleoptera	-	-	LR799992	LR800102	LR800199	-	Torix (Leech)
BIOUG16616-E06	Coleoptera	-	-	-	-	-	-	Transitional
BIOUG16705-A05	Diptera	-	-	-	LR800103	-	-	Torix
BIOUG16718-E05	Arachnida	-	-	LR799993	LR800104	LR800200	-	Torix (Leech)
BIOUG16781-G01	Hemiptera	LR812196	100% identity Cacopsylla melanoneura FJ648816 Psyllid vector of phytoplasma	LR799994	LR800105	LR800201	-	Torix (Leech)
BIOUG16789-H07	Hymenoptera	-	-	LR799995	-	LR800202	-	Torix (Limoniae)
BIOUG16805-B06	Hymenoptera	-	-	LR799996	LR800106	-	-	Torix (Leech)
BIOUG17003-E01	Hymenoptera	-	-	LR799997	LR800107	-	-	Torix (Leech)
BIOUG17003-F11	Hymenoptera	LR812197	78% identity to Entomacis sp. KY832534 Parasitoid wasp	LR799998	LR800108	-	-	Torix (Leech)
BIOUG17121-C06	Hemiptera	LR812198	85% identity to Metcalfa pruinosa KX761467 Planthopper	-	LR800109	-	-	Bellii
BIOUG17236-F10	Diptera	LR812199	99% identity to Orthocladiinae sp. KT700901 Chironomid	-	LR800110	-	-	Torix
BIOUG17263-B09	Hymenoptera	LR812200	85% identity to Diapriidae sp. MG488103 Parasitoid wasp	-	-	-	-	Torix
BIOUG17272-A01	Hymenoptera	LR812201	93% identity to Eurytomidae sp. MG485494 Parasitoid wasp	-	LR800111	-	-	Transitional
BIOUG17366-H07	Hymenoptera	LR812202	99% identity to Diapriidae sp. JN300282 Parasitoid wasp	LR799999	LR800112	LR800203	-	Torix (Limoniae)
BIOUG17403-F09	Diptera	LR812203	100% identity to Orthocladiinae sp. KT700901 Chironomid	LR800000	LR800113	-	-	Torix (Limoniae)
BIOUG17443-H03	Hemiptera	-	-	-	-	-	-	Torix
BIOUG17492-H11	Hemiptera	-	-	LR800001	-	-	-	Torix
BIOUG17681-H05	Psocodea	LR812204	99% identity to Philotarsus californicus MF750052 Loving barklouse	LR800002	-	LR800204	+	Torix (Limoniae)
BIOUG17697-E09	Hemiptera	-	-	LR800003	LR800114	LR800205	-	Torix (Leech)
BIOUG17786-A03	Hymenoptera	LR812205	99% identity to Diapriidae sp. MG479783 Parasitoid wasp	LR800004	LR800115	LR800206	-	Torix (Leech)
BIOUG17814-D02	Hemiptera	LR812206	100% identity to Ricaniidae sp. KY839843 Planthopper	LR800005	LR800116	-	-	Torix (Leech)
BIOUG17814-D08	Hemiptera	LR812207	100% identity to Ricaniidae sp. KY839843 Planthopper	LR800006	LR800117	-	-	Torix (Leech)
BIOUG17921-G11	Diptera	LR812208	99% identity to Sciaridae sp. KR435639 Dark winged fungus gnat	LR800007	LR800118	LR800207	+	Torix (Limoniae)
BIOUG17995-E07	Hymenoptera	-	-	LR800008	LR800119	LR800208	-	Torix (Limoniae)
BIOUG18138-A03	Diptera	LR812209	98% identity to Pherbellia tenuipes KM941178.1 Marsh fly	LR800009	LR800120	LR800209	-	Torix (Leech)
BIOUG18141-E05	Hymenoptera	LR812210	99% identity to Diapriidae sp. MG479783 Parasitoid wasp	LR800010	LR800121	-	-	Torix (Leech)
BIOUG18188-H03	Psocodea	LR812211	85% identity to Myopsocus sp. KX054004 Barklouse	-	-	LR800210	-	Torix (Leech)
BIOUG18338-C05	Coleoptera	LR812212	83% to Homotechnes motschulskyi KM612696 Click beetle	-	-	-	-	Transitional
BIOUG18523-H11	Hymenoptera	-	-	LR800011	-	LR800211	-	Torix (Leech)
BIOUG18544-F02	Hymenoptera	LR812213	90% identity to Belytinae sp. MG442688 Parasitoid wasp	LR800012	LR800122	LR800212	-	Torix (Leech)
BIOUG18682-A09	Diptera	LR812214	88% identity to Chironomidae sp. KM634101 Chironomid	-	-	-	-	Torix
BIOUG18751-H08	Psocodea	LR812215	99% identity to Philotarsus californicus MF750052 Loving barklouse	LR800013	LR800123	LR800213	+	Torix (Limoniae)
BIOUG18783-G05	Hymenoptera	LR812216	100% identity to Diapriidae sp. KR796688 Parasitoid wasp	LR800014	LR800124	LR800214	-	Torix (Limoniae)
BIOUG18786-B03	Hymenoptera	LR812217	93% identity to Mymaridae sp. KR421238 Fairy wasp	-	-	LR800215	-	Torix (Limoniae)
BIOUG18831-A05	Coleoptera	-	-	LR800015	LR800125	LR800216	-	Torix (Leech)
BIOUG18843-E05	Diptera	-	-	LR800016	LR800126	LR800217	-	Torix
BIOUG18843-E06	Diptera	LR812218	88% identity to Phaeotabanus cajennensis KY777207 Tabanid fly	LR800017	LR800127	LR800218	-	Torix (Limoniae)
BIOUG18855-B03	Arachnida	-	-	LR800018	LR800128	LR800219	-	Torix (Limoniae)
BIOUG18878-F10	Hymenoptera	-	-	LR800019	LR800129	-	-	Torix
BIOUG18918-C08	Hymenoptera	-	-	LR800020	LR800130	-	-	Torix
BIOUG18950-H10	Diptera	LR812219	100% identity to Psilidae sp. KP040464 Rust flies	LR800021	LR800131	LR800220	+	Torix (Limoniae)
BIOUG18953-G05	Diptera	LR812220	99%% identity to Psilidae sp. KP040464 Rust flies	LR800022	LR800132	LR800221	-	Torix (Limoniae)
BIOUG18975-F01	Psocodea	LR812221	99% identity to Philotarsus californicus MF750052 Loving barklouse	LR800023	LR800133	LR800222	+	Torix (Limoniae)
BIOUG18978-A11	Psocodea	LR812222	100% identity to Philotarsus californicus MF750052 Loving barklouse	LR800024	LR800134	LR800223	+	Torix (Limoniae)
BIOUG18978-C01	Psocodea	LR812223	100% identity to Philotarsus californicus MF750052 Loving barklouse	LR800025	LR800135	LR800224	+	Torix (Limoniae)
BIOUG18996-B06	Hymenoptera	-	-	LR800026	-	LR800225	-	Torix (Limoniae)
BIOUG19150-H07	Psocodea	LR812224	99% identity to Philotarsus californicus MF750052 Loving barklouse	LR800027	-	LR800226	-	Torix (Limoniae)
BIOUG19173-E08	Psocodea	-	-	LR800028	LR800136	LR800227	-	Torix (Leech)
BIOUG19198-A07	Diptera	LR812225	100% identity to Psilidae sp. KP040464 Rust fly	LR800029	LR800137	LR800228	-	Torix (Limoniae)
BIOUG19280-B09	Diplopoda	-	-	LR800030	LR800138	LR800229	-	Torix (Limoniae)
BIOUG19345-B04	Diptera	LR812226	99% identity Sciaridae sp. KR435639 Dark winged fungus gnats	LR800031	-	LR800230	-	Torix (Limoniae)
BIOUG19398-D10	Coleoptera	-	-	LR800032	LR800139	-	-	Transitional
BIOUG19553-C10	Diptera	LR812227	95% identity to Cerodontha luctuosa JF875118 Leaf miner fly	-	LR800140	-	-	Transitional
BIOUG19611-G09	Diptera	-	-	-	-	-	-	Torix
BIOUG19614-G04	Hymenoptera	-	-	LR800033	LR800141	LR800231	-	Torix (Limoniae)
BIOUG19659-D04	Hemiptera	-	-	-	LR800142	LR800232	-	Torix (Leech)
BIOUG19733-H02	Hymenoptera	-	-	LR800034	-	LR800233	-	Torix (Limoniae)
BIOUG19931-G07	Diptera	LR812228	86% identity to Trissopelopia longimana LC329297 Chironomidae	LR800035	LR800143	LR800234	-	Torix (Limoniae)
BIOUG20015-F06	Psocodea	LR812229	99% identity to Philotarsus californicus MF750052 Loving barklouse	LR800036	-	LR800235	+	Torix (Limoniae)
BIOUG20052-H08	Hemiptera	LR812230	85% identity to Nasatus davidouvrardi KX702952 Planthopper	LR800037	LR800144	-	-	Torix
BIOUG20053-D06	Hemiptera	LR812231	86% identity to Nasatus davidouvrardi KX702952 Planthopper	LR800038	LR800145	-	-	Torix
BIOUG20103-E03	Hymenoptera	LR812232	88% identity to Ceraphronidae sp. MG443347 Parasitoid wasp	LR800039	LR800146	LR800236	-	Torix (Limoniae)
BIOUG20195-H07	Coleoptera	-	-	-	LR800147	-	-	Transitional
BIOUG20209-A04	Hymenoptera	LR812233	97% identity to Diapriidae sp. MG488194 Parasitoid wasp	LR800040	-	LR800237	-	Torix (Leech)
BIOUG20219-G03	Psocodea	-	-	-	-	-	-	Torix
BIOUG20274-G08	Arachnida	-	-	-	-	LR800238	-	Torix
BIOUG20286-B06	Coleoptera	-	-	-	LR800148	-	-	Transitional
BIOUG20286-C11	Coleoptera	-	-	-	-	-	-	Transitional
BIOUG20445-G04	Coleoptera	-	-	-	-	-	-	Transitional
BIOUG20514-G05	Coleoptera	-	-	-	-	-	-	N/A
BIOUG20920-G10	Psocodea	LR812234	99% identity to Philotarsus californicus MF750052 Loving barklouse	LR800041	LR800149	LR800239	-	Torix
BIOUG20920-H03	Psocodea	LR812235	100% identity to Philotarsus californicus MF750052 Loving barklouse	LR800042	LR800150	LR800240	-	Torix
BIOUG21218-A01	Coleoptera	-	-	-	-	-	-	Torix
BIOUG21218-H05	Coleoptera	LR812236	100% identity to Prionocyphon limbatus KR485242 Marsh beetle	LR800043	-	LR800241	-	Torix (Limoniae)
BIOUG21219-B07	Coleoptera	LR812237	86% identity to Laccophilus biguttatus KJ203140 Water beetle	-	-	LR800242	-	Torix (Limoniae)
BIOUG21386-B09	Hymenoptera	-	-	-	LR800151	LR800243	-	Torix (Limoniae)
BIOUG21469-E07	Diptera	LR812238	100% identity to Hybotidae sp MG083504 Dance fly	LR800044	LR800152	-	-	N/A
